# Supplementary material for: From nanohole to ultralong straight nanochannel fabrication in graphene oxide with swift heavy ions
Source: Nat Commun. 2023 Feb 16;14:889. doi: 10.1038/s41467-023-36357-8 (PMC9935919; doi:10.1038/s41467-023-36357-8)
Supplement: Supplementary file 7 — Source Data [file 41467_2023_36357_MOESM7_ESM.zip]

Archive with 2 entries (2 files):
- Main Figures Source Data.xlsx
- Supplementary Figures Source Data.xlsx
