# Supplementary material for: From nanohole to ultralong straight nanochannel fabrication in graphene oxide with swift heavy ions
Source: Nat Commun. 2023 Feb 16;14:889. doi: 10.1038/s41467-023-36357-8 (PMC9935919; doi:10.1038/s41467-023-36357-8)
Supplement: Supplementary file 7 — Source Data [file 41467_2023_36357_MOESM7_ESM.zip › Main Figures Source Data.xlsx]

## Sheet: Figure 1a
Figure 1 a: normalized pore size distributions of suspended single-layer GO irradiated with 710 MeV Bi ions, ion fluence of 2×1011 ions/cm2
	Nanohole size (nm)	7.29225	8.63926	7.55842	7.8606	7.83425	7.88138	7.24	4.66	5.97	4.70668	3.85	7.8678	5.42185	6.752	6.5104	3.93919	3.78355	6.774	5.39627	7.43588	8.76847	7.20958	6.73371	7.8	8.382	8.55258	9.224	8.1312	9.42841	7.382	8.48959	8.70882	8.978	9.088	8.532	6.31436	8.034	6.638	9.574	7.358	9.08659	8.032	7.26	7.164	8.96167	9.37	9.108	7.8734
	Bin Edges (nm)	3.5-4	4-4.5	4.5-5	5-5.5	5.5-6	6-6.5	6.5-7	7-7.5	7.5-8	8-8.5	8.5-9	9-9.5	9.5-10	10-10.5	10.5-11
	BinCounts (PDF normalization)	0.0535714	0	0.0535714	0.0357143	0.160714	0.0535714	0.25	0.303571	0.339286	0.214286	0.267857	0.196429	0.0535714	0	0.0178571
[truncated: 64 more columns]

## Sheet: Figure 1b
Figure 1 b: normalized pore size distributions of suspended 3-4-layer GO irradiated with 710 MeV Bi ions, ion fluence of 4×1011 ions/cm2
	Nanohole size (nm)	5.89956	5.25827	5.91685	6.85161	4.9246	4.3807	5.3425	6.13961	7.04736	6.10673	5.33794	6.01666	5.50647	5.72275	6.75763	6.47151	7.20874	6.11115	6.59701	7.04813	5.31331	5.44949	6.15429	5.50845	6.19554	5.80772	5.79636	5.59726	5.36172	5.82436	4.73899	7.19777	4.87214	5.8007	6.64944	6.55026	5.59292	6.74231	6.44999	7.41514	6.77548	6.05159	5.27012	5.57665	7.26599	6.67592	6.216	6.25234
	Bin Edges (nm)	3.5-4	4-4.5	4.5-5	5-5.5	5.5-6	6-6.5	6.5-7	7-7.5	7.5-8
	BinCounts (PDF normalization)	0.00913242	0.0182648	0.191781	0.319635	0.484018	0.520548	0.3379	0.109589	0.00913242
[truncated: 171 more columns]

## Sheet: Figure 2c
Figure 2 c: normalized distributions of pore and hillock sizes, determined as described in Supplementary Note 2; GO-Z film, irradiated with 710 MeV Bi ions
	Nanohole size at BG level (nm)	5.3683	5.68374	4.88808	5.26136	3.98687	5.45303	4.6096	5.48431	4.72855	5.09543	5.28174	4.89482	3.70178	4.08924	4.41545	4.45192	5.41879	5.13766	6.08353	5.66421	4.73418	5.12427	4.91548	4.70899	4.43138	5.11082	5.33286	5.13363	4.89826	5.55384	4.80415	4.96112	6.30034	4.63245	4.76979	5.22636	5.7388	5.82667	4.31823	4.81585	4.79568	6.17023	5.67542	3.63715	3.88707	5.29594	5.32646	5.61269
	Bin Edges (nm)	3.5-4	4-4.5	4.5-5	5-5.5	5.5-6	6-6.5	6.5-7	7-7.5	7.5-8
	BinCounts (PDF normalization)	0.0679612	0.145631	0.436893	0.582524	0.417476	0.165049	0.126214	0.0291262	0.0291262
	Nanohole size at base (nm)	10.5354	11.5456	10.2353	10.0919	9.13895	10.0908	9.92912	11.248	9.84392	10.2952	11.6345	9.74288	8.73044	8.45755	8.30948	9.81506	11.5933	9.0606	11.2749	10.8862	10.4698	10.3052	9.06318	11.2094	10.0299	10.2235	10.9409	10.9055	9.48182	10.6469	10.132	10.1427	11.8611	10.2396	10.0283	9.96801	11.0088	9.91792	8.96891	8.97249	9.10817	12.2787	10.0101	8.35043	8.57838	10.0176	9.85647	10.5995
	Bin Edges (nm)	7.5-8	8-8.5	8.5-9	9-9.5	9.5-10	10-10.5	10.5-11	11-11.5	11.5-12	12-12.5	12.5-13	13-13.5	13.5-14	14-14.5
	BinCounts (PDF normalization)	0.00970874	0.0485437	0.106796	0.213592	0.38835	0.398058	0.271845	0.223301	0.145631	0.0873786	0.0485437	0.038835	0.00970874	0.00970874
	Hillock size (nm)	26.2325	27.3239	28.2119	37.442	28.5877	24.5705	28.6941	26.0777	33.4835	26.9224	34.1305	25.595	26.2088	29.7904	20.297	30.3875	29.1264	20.4784	27.5314	23.7721	25.1296	27.5648	22.7261	30.4942	24.1403	27.5703	28.515	27.8329	29.0754	29.3103	30.4527	33.288	28.0063	26.2731	26.4141	25.4967	29.2202	27.3689	23.8238	26.0441	23.2867	33.7636	25.4251	25.1515	21.1719	27.8361	27.1432	27.4938
	Bin Edges (nm)	6-7	7-8	8-9	9-10	10-11	11-12	12-13	13-14	14-15	15-16	16-17	17-18	18-19	19-20	20-21	21-22	22-23	23-24	24-25	25-26	26-27	27-28	28-29	29-30	30-31	31-32	32-33	33-34	34-35	35-26	36-27	37-38	38-39	39-40	40-41	41-42	42-43
	BinCounts (PDF normalization)	0.00485437	0	0	0	0	0.00485437	0	0	0	0	0	0	0	0.00485437	0.0194175	0.0485437	0.038835	0.0776699	0.0485437	0.101942	0.11165	0.121359	0.0970874	0.106796	0.0679612	0.038835	0.038835	0.0194175	0.0291262	0.00970874	0	0.00485437	0	0	0	0	0.00485437
[truncated: 158 more columns]

## Sheet: Figure 4c GO-Z
	Figure 4 c: Fluence-dependent evolution of the Raman spectral parameters, FWHM of the G-band, GO-Z
	ION	Fluence (ions cm-2)	FWHM(G) (cm-1)
	Vigin		82.3109	81.125	81.9173	81.6057	81.935	83.1023	81.6851	81.2523
	Bi	100000000000	82.0076	79.6466	81.8787	81.9835	81.9353	81.9023	82.2387	81.6648
	Xe	100000000000	83.5396	81.5233	82.6144	81.9559	82.7276	81.3974	82.5197	81.4263
		200000000000	82.2703	82.8674	82.2503	81.092	81.7377	82.0141	81.5683	81.6883
		600000000000	84.5268	84.5398	83.6107	83.0134	84.5901	83.9443	83.3286	83.9893
		1000000000000	87.223	86.2326	85.3069	86.0593	87.6817	85.9212	83.3948
		1000000000000	86.0804	84.8457	85.1544	84.2109	84.1419	84.3258	83.5975
		2000000000000	89.2088	88.5524	88.4395	88.105	89.035	89.375	88.6065
		6000000000000	102.313	101.357	100.96	101.091	101.041	100.89	100.235
		10000000000000	104.224	104.742	104.373	104.398	104.662	104.172	104.399
	Kr	1000000000000	84.1424	83.6395	83.3922	83.845	83.4655	83.5732
		6000000000000	94.3658	94.3143	93.0751	93.0236	93.3582	92.6349	93.5805
		10000000000000	97.5305	97.1068	96.1312	96.4426	98.7237	98.1235
	Ar	300000000000	83.0894	82.1952	83.0092	82.5091	82.8764	82.608
		1000000000000	82.5101	81.8791	83.6216	82.9622	82.053	82.144
		3000000000000	81.0347	81.8255	82.1098	80.6265	81.3726	81.612
		10000000000000	85.1858	86.6162	84.7471	85.9662	84.9106	85.0497

## Sheet: Figure 4c' GO-M
	Figure 4 c': Fluence-dependent evolution of the Raman spectral parameters, FWHM of the G-band, GO-M
	ION	Fluence (ions cm-2)	FWHM(G) (cm-1)
	Vigin		77.1545	77.8464	78.3494	77.7837	77.835	77.9749
	Bi	100000000000	77.9631	78.1777	78.5493	78.4907	77.4702	78.6315
	Xe	100000000000	76.8385	76.3012	77.2306	77.5606	77.2217	77.1683	77.1163	77.3875
		200000000000	78.376	77.9245	77.5903	77.7069	77.7179	77.7275	78.2192	77.9229
		600000000000	78.906	78.246	78.8029	78.5444	77.7614	78.4707	78.2487	78.4184
		1000000000000	80.224	79.6041	80.2582	79.6967	79.0486	79.9632	80.1379
		2000000000000	85.3858	85.1836	84.9807	84.1317	84.8081	85.2137	85.0936
		6000000000000	96.6284	95.1934	95.4904	95.4528	96.7981	95.051	95.4773
		10000000000000	99.0962	99.7264	97.123	100.086	98.9937	99.9438	98.6777
	Kr	1000000000000	78.9388	78.5903	77.8798	78.3018	78.0405	78.5203	78.6599
		6000000000000	87.5286	86.2403	87.1397	86.0328	86.1126	85.3997	85.9671	85.3242
		10000000000000	87.661	90.2006	89.0668	88.0909	88.5786	88.5317	89.6786
	Ar	300000000000	78.1265	78.6396	77.8666	78.871	78.0286	78.5337	78.4772	77.4576
		1000000000000	78.1907	77.2825	77.2464	77.7566	77.1263	77.932	77.9162
		3000000000000	80.1007	79.6733	79.3952	79.8302	79.855	80.6058	79.8404	80.3097
		10000000000000	81.1495	79.8203	79.4094	79.613	78.8683	80.4719	79.7872

## Sheet: Figure 4d GO-Z
	Figure 4 d: Fluence-dependent evolution of the Raman spectral parameters, FWHM of the D-band, GO-Z
	ION	Fluence (ions cm-2)	FWHM(D) (cm-1)
	Vigin		118.266	118.337	120.065	118.926	116.857	119.736	119.054	117.392
	Bi	100000000000	122.792	125.611	122.444	122.669	122.991	124.453	123.1	122.452
	Xe	100000000000	119.366	119.296	119.718	119.691	117.065	120	120.136	119.144
		200000000000	119.353	118.861	120.405	118.892	120.026	120.116	119.144	120.242
		600000000000	125.72	126.515	125.528	124.906	126.556	126.95	125.264	126.962
		1000000000000	133.169	132.709	133.429	135.319	134.049	133.899	134.471
		1000000000000	131.156	130.88	130.804	132.476	131.469	132.173	131.761
		2000000000000	142.563	143.085	142.428	142.199	143.253	144.525	142.964
		6000000000000	176.093	177.429	178.181	175.998	178.052	176.827	173.811
		10000000000000	186.429	186.293	184.531	184.995	185.099	187.894	186.405
	Kr	1000000000000	130.005	129.794	129.569	131.143	130.102	130.324
		6000000000000	161.843	162.623	163.653	162.576	163.585	162.069	161.909
		10000000000000	170.301	172.104	172.372	172.487	171.763	170.529
	Ar	300000000000	122.571	122.734	122.808	123.778	122.933	123.38
		1000000000000	124.472	124.529	125.233	125.021	124.99	125.077
		3000000000000	127.19	127.664	129.864	128.018	129.125	129.226
		10000000000000	151.055	150.398	148.513	147.782	147.997	148.704

## Sheet: Figure 4d' GO-M
	Figure 4 d': Fluence-dependent evolution of the Raman spectral parameters, FWHM of the D-band, GO-M
	ION	Fluence (ions cm-2)	FWHM(D) (cm-1)
	Vigin		110.905	112.33	111.363	111.872	110.871	110.928
	Bi	100000000000	113.225	113.095	113.585	113.167	111.929	112.035
	Xe	100000000000	111.09	110.824	111.44	111.15	110.829	110.055	112.067	111.234
		200000000000	111.899	112.707	111.188	112.481	112.604	112.633	113.981	112.824
		600000000000	118.873	118.538	119.594	118.91	117.939	117.664	118.794	117.974
		1000000000000	122.508	123.032	123.245	121.683	121.961	121.98	122.965
		2000000000000	137.94	140.001	139.335	139.048	138.519	137.077	138.566
		6000000000000	162.277	165.785	164.064	165.949	165.984	166.481	164.792
		10000000000000	172.96	171.103	171.906	173.827	171.699	172.908	171.995
	Kr	1000000000000	116.753	117.233	117.586	116.571	116.902	119.302	117.389
		6000000000000	148.827	148.006	146.569	149.221	145.819	147.396	148.109	146.156
		10000000000000	153.569	157.305	155.26	156.538	155.429	155.253	155.522
	Ar	300000000000	110.922	110.173	111.62	113.923	111.566	112.006	112.238	111.054
		1000000000000	113.714	114.135	114.223	115.157	114.217	113.936	113.821
		3000000000000	126.136	127.62	127.506	127.743	127.407	127.931	127.907	126.833
		10000000000000	134.481	132.879	132.165	132.676	132.162	133.695	134.032

## Sheet: Figure 4e GO-Z
	Figure 4 e: Fluence-dependent evolution of the Raman spectral parameters, D- to G-band intensity ratio (disorder parameter), GO-Z
	ION	Fluence (ions cm-2)	Disorder parameter (ID/IG)
	Vigin		0.76755	0.759588	0.75177	0.758539	0.763603	0.76141	0.762308	0.757471
	Bi	100000000000	0.756589	0.749255	0.754927	0.757857	0.757265	0.75998	0.756344	0.753714
	Xe	100000000000	0.754687	0.755607	0.758538	0.757971	0.760042	0.75754	0.767509	0.762085
		200000000000	0.750845	0.763329	0.759017	0.748429	0.749082	0.757977	0.751905	0.755103
		600000000000	0.744931	0.751691	0.745486	0.736684	0.74439	0.741739	0.733813	0.742141
		1000000000000	0.737533	0.738651	0.733998	0.736406	0.73579	0.737884	0.734431
		1000000000000	0.741282	0.737799	0.740165	0.734183	0.734103	0.738924	0.735979
		2000000000000	0.710613	0.710732	0.699045	0.705142	0.711041	0.71439	0.708621
		6000000000000	0.61165	0.620772	0.612305	0.61952	0.623015	0.619846	0.626069
		10000000000000	0.575058	0.575733	0.573754	0.577822	0.580501	0.574088	0.577052
	Kr	1000000000000	0.741516	0.73673	0.73731	0.74648	0.736314	0.73779
		6000000000000	0.68036	0.68893	0.674024	0.692329	0.683976	0.684533	0.68938
		10000000000000	0.650655	0.651292	0.650046	0.64962	0.648145	0.643667
	Ar	300000000000	0.753645	0.753683	0.753794	0.757369	0.752778
		1000000000000	0.763598	0.757411	0.764643	0.76163	0.756726	0.752286
		3000000000000	0.755078	0.757032	0.765443	0.74861	0.758475	0.75509
		10000000000000	0.730631	0.735171	0.732039	0.743543	0.733949	0.734423

## Sheet: Figure 4e' GO-M
	Figure 4 e': Fluence-dependent evolution of the Raman spectral parameters, D- to G-band intensity ratio (disorder parameter), GO-M
	ION	Fluence (ions cm-2)	Disorder parameter (ID/IG)
	Vigin		0.778523	0.77379	0.787103	0.778612	0.780138	0.778762
	Bi	100000000000	0.776995	0.772622	0.773772	0.771645	0.771214	0.777324
	Xe	100000000000	0.787224	0.793355	0.786203	0.788246	0.786038	0.78653	0.787357	0.789801
		200000000000	0.779838	0.775635	0.787177	0.776007	0.779963	0.775775	0.777554	0.777986
		600000000000	0.773453	0.774747	0.770488	0.776513	0.779862	0.778646	0.777012	0.777427
		1000000000000	0.764315	0.765014	0.763722	0.76722	0.762082	0.764027	0.767484
		2000000000000	0.733681	0.731048	0.732933	0.73014	0.727735	0.735773	0.731741
		6000000000000	0.645798	0.645643	0.648763	0.651838	0.653915	0.655918	0.65102
		10000000000000	0.607162	0.619201	0.626726	0.60351	0.624254	0.626944	0.618649
	Kr	1000000000000	0.769392	0.770482	0.770033	0.772928	0.769249	0.770448	0.774162
		6000000000000	0.725332	0.729566	0.713596	0.721155	0.723455	0.718693	0.720698	0.722045
		10000000000000	0.700496	0.701256	0.71272	0.7117	0.702166	0.712168	0.709777
	Ar	300000000000	0.783894	0.785324	0.78344	0.782482	0.779237	0.787479	0.78127	0.780088
		1000000000000	0.788957	0.784549	0.781813	0.777883	0.779752	0.783681	0.786883
		3000000000000	0.767767	0.765727	0.7673	0.764523	0.772701	0.767037	0.769203	0.769158
		10000000000000	0.757297	0.761935	0.763606	0.761878	0.760109	0.766163	0.766759

## Sheet: Figure 4f GO-Z
	Figure 4 f: Variations in the in-plane conductivities (as the current recorded at a U of 1 V), GO-Z
	ION	Fluence (ions cm-2)	Current (A)
	Vigin		2.43324e-14	3.37616e-15	2.27574e-14	7.6364e-15
	Xe	100000000000	2.47112e-14	1.95482e-14	3.04771e-14	2.16395e-14	2.78795e-14	2.572e-14	2.0369e-14	2.0369e-14	2.38878e-14
		200000000000	1.59883e-13	1.68566e-13	1.29689e-13	1.063e-13	1.07555e-13	9.10839e-14
		600000000000	3.01401e-12	2.54708e-12	2.46979e-12	2.61089e-12	3.3192e-12	2.95788e-12
		1000000000000	8.85946e-12	1.01469e-11	9.25192e-12	8.2108e-12	1.12328e-11
		1000000000000	1.15911e-11	5.88037e-12	7.41365e-12	1.19895e-11
		2000000000000	5.65087e-11	8.94305e-11	8.41885e-11	7.16942e-11	7.39634e-11	6.40209e-11	7.53138e-11
		6000000000000	6.63222e-11	8.14816e-11	8.96936e-11	9.09045e-11	8.74049e-11
		10000000000000	5.61884e-11	3.95703e-11	3.03864e-11	3.0593e-11	2.60739e-11	3.40337e-11	3.71127e-11
	Kr	1000000000000	9.08371e-12	8.99057e-12	6.8315e-12	3.70502e-12	3.96725e-12	5.18737e-12	5.23118e-12	5.59157e-12	3.45189e-12	4.23133e-12
		6000000000000	8.67286e-10	9.39535e-10	6.06292e-10	1.0338e-09	1.1966e-09	1.02397e-09	5.2614e-10
		10000000000000	1.36129e-09	1.47808e-09	6.50213e-10	2.28072e-09	1.2972e-09	2.16283e-09	8.4389e-10
		1000000000000	3.54189e-12	4.42123e-12	4.64391e-12	5.11768e-12	4.71768e-12	4.15389e-12
		3000000000000	6.24592e-10	6.68613e-10	6.78238e-10	7.84929e-10	6.69865e-10	7.62953e-10
		10000000000000	1.84338e-08	1.88261e-08	1.06896e-08	1.60187e-08	2.08598e-08

[truncated: 5 more sheets: Figure 4f' GO-M,  Figure 5b,  Figure 6a,  Figure 6b,  Figure 6c]
