# Supplementary material for: From nanohole to ultralong straight nanochannel fabrication in graphene oxide with swift heavy ions
Source: Nat Commun. 2023 Feb 16;14:889. doi: 10.1038/s41467-023-36357-8 (PMC9935919; doi:10.1038/s41467-023-36357-8)
Supplement: Supplementary file 7 — Source Data [file 41467_2023_36357_MOESM7_ESM.zip › Supplementary Figures Source Data.xlsx]

## Sheet: Supplementary Fig. 3b
Supplementary Figure 3b: Flake size distribution of the GO-Z sample
	Flake size (mm)	0.281264	0.339485	0.224969	0.159184	0.32845	0.33788	0.390962	0.278594	0.593497	0.379947	0.848348	0.536694	0.229675	0.367357	0.277617	0.128351	0.187318	0.190286	0.218458	0.18768	0.130321	0.476946	0.280356	0.268094	0.121695	0.181516	0.187951	0.495939	0.279081	0.207534	0.158542	0.544548	0.34681	0.779227	0.19224	0.324706	0.503146	0.672763	0.422931	0.403658	0.274912	0.27975	0.338834	0.3509	0.409465	0.547844	0.367218	0.210136
	Bin Edges (mm)	0-0.072	0.072-0.144	0.144-0.216	0.216-0.288	0.288-0.36	0.36-0.432	0.432-0.504	0.504-0.576	0.576-0.648	0.648-0.72	0.72-0.792	0.792-0.864	0.864-0.936	0.936-1.008	1.008-1.08	1.08-1.152	1.152-1.224	1.224-1.296	1.296-1.368	1.368-1.44	1.44-1.512	1.512-1.584	1.584-1.656	1.656-1.728	1.728-1.8
	BinCounts (PDF normalization)	0.200128	1.90122	2.47492	2.16805	1.79448	1.62104	1.08069	0.860551	0.466966	0.346889	0.306863	0.166773	0.133419	0.100064	0.0667094	0.0600384	0.0600384	0.0200128	0.0133419	0.00667094	0.0133419	0.0133419	0.00667094	0	0.00667094
[truncated: 2,034 more columns]

## Sheet: Supplementary Fig. 4b
Supplementary Figure 4b: Flake size distribution of the GO-M sample
	Flake size (mm)	1.80695	1.0527	3.28088	2.51522	4.53415	1.45499	3.01052	3.17205	1.3165	1.29044	2.1566	1.54445	1.91753	2.0467	4.14299	2.01597	2.85816	0.915034	1.6821	0.379947	1.04012	3.00431	2.5976	1.28219	0.991209	0.912245	1.60908	1.24079	2.8808	2.20893	1.48045	1.47355	2.22864	2.34595	1.78544	0.749203	1.97405	1.98883	1.58676	1.19796	1.98178	2.21258	2.94335	1.51447	0.853079	1.0699	1.30971	0.746932
	Bin Edges (mm)	0.2-0.45	0.45-0.7	0.7-0.95	0.95-1.2	1.2-1.45	1.45-1.7	1.7-1.95	1.95-2.2	2.2-2.45	2.45-2.7	2.7-2.95	2.95-3.2	3.2-3.45	3.45-3.7	3.7-3.95	3.95-4.2	4.2-4.45	4.45-4.7	4.7-4.95	4.95-5.2	5.2-5.45	5.45-5.7
	BinCounts (PDF normalization)	0.0493827	0.574074	1.02469	0.641975	0.450617	0.317901	0.25	0.188272	0.117284	0.0802469	0.0864198	0.058642	0.0401235	0.0308642	0.0308642	0.00925926	0.0154321	0.0154321	0	0.00617284	0.00617284	0.00617284
[truncated: 1,248 more columns]

## Sheet: Supplementary Fig. 5
Supplementary Figure5: Experimental loss function of graphite (Palik); experimental (Gangwar, Schöche) and calculated (Henke) loss functions of GO
	Energy	Loss function		Energy	Loss function		Energy	Loss function		Energy	Loss function		Energy	Loss function
	(eV)	Palik, graphite		(eV)	Palik, graphite		(eV)	Gangwar, GO		(eV)	Schoche, GO		(eV)	Approximation
	40	0.55271		40	0.55271		0.75	0.34063		0.7	0.00972		2.286	0.06711
	39.5	0.56502		50.3641	0.10482		0.8	0.35478		0.75	0.00981		2.572	0.08788
	39	0.56763		52.134	0.09492		0.85	0.36803		0.8	0.0101		2.858	0.09842
	38.5	0.58974		53.9661	0.08609		0.9	0.37986		0.85	0.01034		3.144	0.10378
	38	0.59203		55.8626	0.07834		0.95	0.39057		0.9	0.0108		3.43	0.107
	37.5	0.61189		57.8257	0.07129		1	0.39989		0.95	0.01097		3.716	0.10991
	37	0.62063		59.8579	0.06488		1.05	0.40834		1	0.01111		4.002	0.11365
	36.5	0.62063		61.9614	0.05888		1.1	0.41612		1.05	0.01134		4.288	0.11902
	36	0.65129		64.1389	0.05325		1.15	0.42254		1.1	0.01153		4.574	0.12672
	35.5	0.66627		66.3928	0.04816		1.2	0.42808		1.15	0.01169		4.86	0.13765
	35	0.68644		68.726	0.04356		1.25	0.43222		1.2	0.01173		5.146	0.15323
	34.5	0.67692		71.1412	0.03941		1.3	0.43621		1.25	0.0117		5.432	0.17607
	34	0.74184		73.6413	0.03566		1.35	0.43947		1.3	0.01162		5.718	0.21126
	33.5	0.73682		76.2292	0.03228		1.4	0.44198		1.35	0.01151		6.004	0.26964
	33	0.74829		78.908	0.02921		1.45	0.44373		1.4	0.01137		6.29	0.37497
	32.5	0.7388		81.681	0.02644		1.5	0.44498		1.45	0.01116		6.576	0.57037
	32	0.80026		84.5515	0.02393		1.55	0.44584		1.5	0.01095		6.862	0.82711
	31.5	0.85801		87.5228	0.02166		1.6	0.44575		1.55	0.01077		7.148	0.80835
	31	0.91233		90.5985	0.01961		1.65	0.44529		1.6	0.01063		7.434	0.57305
	30.5	1.0211		93.7824	0.01775		1.7	0.44455		1.65	0.01048		7.72	0.42294
	30	1.04357		97.0781	0.01607		1.75	0.44329		1.7	0.01037		8.006	0.358
	29.5	1.14144		100.49	0.01448		1.8	0.44201		1.75	0.01032		8.292	0.33824
	29	1.33485		104.021	0.01298		1.85	0.43988		1.8	0.01027		8.578	0.3433
	28.5	1.54049		107.677	0.01164		1.9	0.43765		1.85	0.01026		8.864	0.36339
	28	1.71094		111.461	0.01043		1.95	0.4354		1.9	0.01039		9.15	0.39171
	27.5	1.8488		115.378	0.00935		2	0.43248		1.95	0.01052		9.436	0.4207
	27	1.73928		119.432	0.00839		2.05	0.42945		2	0.01064		9.722	0.44122
	26.5	1.62525		123.629	0.00752		2.1	0.42637		2.05	0.0109		10.008	0.44587
	26	1.52989		127.974	0.00674		2.15	0.42202		2.1	0.01127		10.294	0.43364
	25.5	1.4658		132.471	0.00604		2.2	0.4175		2.15	0.01163		10.58	0.41032
	25	1.37121		137.126	0.00541		2.25	0.41305		2.2	0.01199		10.866	0.38375
	24.5	1.30113		141.945	0.00485		2.3	0.40867		2.25	0.01236		11.152	0.35964
	24	1.22841		146.934	0.00435		2.35	0.4042		2.3	0.01274		11.438	0.34058
	23.5	1.21923		152.097	0.0039		2.4	0.40001		2.35	0.01311		11.724	0.32712
	23	1.15853		157.442	0.0035		2.45	0.39585		2.4	0.01349		12.01	0.3188
	22.5	1.03686		162.975	0.00314		2.5	0.39163		2.45	0.01399		12.296	0.31492
	22	0.97981		168.702	0.00281		2.55	0.38729		2.5	0.01448		12.582	0.31478
	21.5	0.92209		174.631	0.00252		2.6	0.38278		2.55	0.01496		12.868	0.31779
	21	0.89991		180.768	0.00226		2.65	0.3782		2.6	0.01528		13.154	0.32353
	20.5	0.85088		187.12	0.00199		2.7	0.37356		2.65	0.01559		13.44	0.33169
	20	0.85581		193.696	0.00175		2.75	0.36884		2.7	0.0159		13.726	0.34206
	19.5	0.88707		200.503	0.00153		2.8	0.36536		2.75	0.0163		14.012	0.35452
	19	0.9177		207.549	0.00134		2.85	0.36185		2.8	0.01677		14.298	0.36904
	18.5	0.88683		214.843	0.00118		2.9	0.35829		2.85	0.01723		14.584	0.3856
	18	0.79119		222.393	0.00103		2.95	0.3547		2.9	0.01768		14.87	0.40427
	17.5	0.68578		230.208	0.000906163		3	0.35128		2.95	0.01819		15.156	0.42512
	17	0.58301		238.298	0.000796236		3.05	0.3483		3	0.01878		15.442	0.44828
	16.5	0.50241		246.673	0.000704124		3.1	0.3453		3.05	0.01935		15.728	0.47385
	16	0.41364		255.341	0.000618673		3.15	0.34359		3.1	0.01992		16.014	0.50198
	15.5	0.3539		264.315	0.000543313		3.2	0.34236		3.15	0.02049		16.3	0.53276
	15	0.33698		273.603	0.000477213		3.25	0.34111		3.2	0.0215		16.586	0.56624
	14.5	0.32608		283.218	0.000418955		3.3	0.34226		3.25	0.0225		16.872	0.60239
	14	0.33774		293.171	0.00371		3.35	0.34361		3.3	0.02365		17.158	0.641
	13.5	0.29867		303.474	0.00332		3.4	0.3464		3.35	0.02481		17.444	0.68168
	13	0.29109		314.139	0.00297		3.45	0.35002		3.4	0.02613		17.73	0.72373
	12.5	0.29854		325.178	0.00265		3.5	0.3536		3.45	0.02762		18.016	0.76619
	12	0.31099		336.606	0.00237		3.55	0.36531		3.5	0.02916		18.302	0.80777
	11.5	0.34104		348.435	0.00212		3.6	0.37667		3.55	0.03077		18.588	0.84702
	11	0.38176		360.679	0.0019		3.65	0.39219		3.6	0.03238		18.874	0.88251
	10.5	0.40659		373.354	0.0017		3.7	0.41106		3.65	0.0341		19.16	0.91313
	10	0.44438		386.475	0.00151		3.75	0.42913		3.7	0.03582		19.446	0.93832
	9.5	0.42163		400.056	0.00134		3.8	0.44818		3.75	0.03756		19.732	0.95824
	9	0.35276		414.115	0.00119		3.85	0.46487		3.8	0.03922		20.018	0.97378
	8.5	0.28691		428.668	0.00105		3.9	0.47833		3.85	0.0408		20.304	0.98632
	8	0.29086		443.732	0.000932868		3.95	0.48939		3.9	0.0424		20.59	0.99746
	7.5	0.43301		459.326	0.000827144		4	0.49458		3.95	0.04393		20.876	1.00877
	7	0.87264		475.468	0.000733409		4.05	0.4866		4	0.04538		21.162	1.02157
	6.5	0.55372		492.177	0.000649861		4.1	0.47757		4.05	0.04684		21.448	1.03689
	6	0.31782		509.473	0.000575277		4.15	0.46747		4.1	0.04817		21.734	1.0554
	5.5	0.25902		527.377	0.000509252		4.2	0.45477		4.15	0.04924		22.02	1.07751
	5	0.19107		545.91	0.000964599		4.25	0.43314		4.2	0.05028		22.306	1.10337
	4.9	0.18177		565.095	0.000855009		4.3	0.40829		4.25	0.0513		22.592	1.13295
	4.8	0.17127		584.953	0.000758433		4.35	0.39081		4.3	0.05231		22.878	1.16609
	4.7	0.16348		605.51	0.000673081		4.4	0.37596		4.35	0.05342		23.164	1.2025
	4.6	0.15721		626.789	0.000597313		4.45	0.36033		4.4	0.05443		23.45	1.24181
	4.5	0.15136		648.815	0.000528946		4.5	0.3449		4.45	0.05543		23.736	1.28352
	4.4	0.14551		671.616	0.000467605		4.55	0.33079		4.5	0.05666		24.022	1.32709
	4.3	0.13995		695.218	0.00041597		4.6	0.31619		4.55	0.05788		24.308	1.37185
	4.2	0.1345		719.65	0.000368982		4.65	0.30684		4.6	0.05906		24.594	1.41705
	4.1	0.12953		744.94	0.000325815		4.7	0.30244		4.65	0.06078		24.88	1.46185
	4	0.12471		771.119	0.000287656		4.75	0.298		4.7	0.06319		25.166	1.50534
	3.9	0.12328		798.217	0.000253557		4.8	0.29352		4.75	0.06561		25.452	1.54654
	3.8	0.12145		826.269	0.000223367		4.85	0.28901		4.8	0.06869		25.738	1.58443
	3.7	0.11923		855.305	0.000196899		4.9	0.28448		4.85	0.0718		26.024	1.61799
	3.6	0.11664		885.363	0.000173866		4.95	0.27991		4.9	0.07486		26.31	1.64626
	3.5	0.11406		916.476	0.000153578		5	0.27531		4.95	0.07876		26.596	1.66835
	3.4	0.1127		948.683	0.000135344					5	0.08279		26.882	1.6835
	3.3	0.11177		982.022	0.000119104					5.05	0.08696		27.168	1.69116
	3.2	0.11044		1016.53	0.000104818					5.1	0.09119		27.454	1.69098
	3.1	0.10885		1052.26	9.22617e-05					5.15	0.09512		27.74	1.68284
	3	0.10759		1089.23	8.11136e-05					5.2	0.09961		28.026	1.66689
	2.9	0.10761		1127.51	7.13098e-05					5.25	0.10436		28.312	1.64349
	2.8	0.10803		1167.14	6.26933e-05					5.3	0.10919		28.598	1.61322
	2.7	0.10806		1208.15	5.51181e-05					5.35	0.11365		28.884	1.57681
	2.6	0.10864		1250.61	4.84479e-05					5.4	0.11778		29.17	1.53512
	2.5	0.10876		1294.56	4.25373e-05					5.45	0.12251		29.456	1.48907
	2.4	0.10979		1340.05	3.73361e-05					5.5	0.12705		29.742	1.43958
	2.3	0.11076		1387.14	3.27712e-05					5.55	0.13066		30.028	1.38759
	2.2	0.11179		1435.89	2.87642e-05					5.6	0.13353		30.314	1.33393
	2.1	0.1125		1486.35	2.52426e-05					5.65	0.13577		30.6	1.2794
	2	0.10928		1538.58	2.21281e-05					5.7	0.13787		30.886	1.22468
	1.9	0.07654		1592.65	1.93944e-05					5.75	0.13983		31.172	1.17035
	1.8	0.07395		1648.62	1.69981e-05					5.8	0.14149		31.458	1.11689
	1.7	0.07151		1706.56	1.48978e-05					5.85	0.14192		31.744	1.06469
	1.6	0.06923		1766.53	1.30501e-05					5.9	0.1421		32.03	1.01406
	1.5	0.0674		1828.61	1.14252e-05					5.95	0.14228		32.316	0.9652
	1.4	0.06561		1892.87	1.00023e-05					6	0.14256		32.602	0.91829
	1.3	0.06304		1959.39	8.75655e-06					6.05	0.14317		32.888	0.8734
	1.2	0.06104		2028.25	7.66862e-06					6.1	0.14355		33.174	0.83059
	1.16	0.05833		2099.53	6.70987e-06					6.15	0.14343		33.46	0.78988
	1.12	0.06315		2173.31	5.86979e-06					6.2	0.1433		33.746	0.75124
	1.08	0.06351		2249.68	5.13374e-06					6.25	0.14318		34.032	0.71463
	1.04	0.0625		2328.74	4.48901e-06					6.3	0.14305		34.318	0.68
	1	0.06059		2410.58	3.92438e-06					6.35	0.14287		34.604	0.64727
	0.9	0.05189		2495.29	3.43004e-06					6.4	0.1426		34.89	0.61637
	0.8	0.04403		2582.98	2.99724e-06								35.176	0.58721
	0.7	0.03918		2673.75	2.61845e-06								35.462	0.5597
	0.6	0.03384		2767.71	2.28693e-06								35.748	0.53376
	0.5	0.0302		2864.98	1.99693e-06								36.034	0.5093
	0.4	0.02566		2965.66	1.74319e-06								36.32	0.48624
	0.3	0.02017		3069.88	1.5213e-06								36.606	0.46448
	0.2294	0.01633		3177.76	1.32722e-06								36.892	0.44397
	0.2232	0.01592		3289.43	1.15755e-06								37.178	0.42461
	0.217	0.01544		3405.03	1.00926e-06								37.464	0.40633
	0.2108	0.015		3524.69	8.79649e-07								37.75	0.38908
	0.2046	0.01462		3648.56	7.66372e-07								38.036	0.37278
	0.2002	0.0144		3776.78	6.67442e-07								38.322	0.35737
	0.1996	0.01438		3909.5	5.81033e-07								38.608	0.3428
	0.199	0.01438		4046.89	5.05624e-07								38.894	0.32902
	0.1984	0.01436		4189.1	4.39851e-07								39.18	0.31597
	0.1977	0.01428		4336.32	3.82566e-07								39.466	0.30362
	0.1971	0.0137		4488.71	3.32682e-07								39.752	0.2919
	0.197	0.01332		4646.45	2.89253e-07								40.038	0.2808
	0.1969	0.01284		4809.74	2.51448e-07								40.324	0.27026
	0.1967	0.01251		4978.76	2.18549e-07								40.61	0.26026
	0.1966	0.01261		5153.72	1.89918e-07								40.896	0.25075
	0.1965	0.01298		5334.84	1.65013e-07								41.182	0.24172
	0.1959	0.01397		5522.32	1.43349e-07								41.468	0.23312
	0.1952	0.01416		5716.38	1.24516e-07								41.754	0.22495
	0.1946	0.01423		5917.27	1.08138e-07								42.04	0.21716
	0.1922	0.01429		6125.21	9.3904e-08								42.326	0.20974
	0.186	0.01424		6340.47	8.153e-08								42.612	0.20267
	0.1798	0.01402		6563.28	7.07788e-08								42.898	0.19592
	0.1736	0.01358		6793.93	6.14396e-08								43.184	0.18948
	0.1674	0.01287		7032.69	5.33289e-08								43.47	0.18334
	0.1612	0.01191		7279.83	4.62854e-08								43.756	0.17746
	0.16	0.01168		7535.66	4.0171e-08								44.042	0.17185
	0.14	0.0109		7800.48	3.48634e-08								44.328	0.16648
	0.12	0.0097		8074.6	3.02576e-08								44.614	0.16134
	0.1	0.00768		8358.36	2.6259e-08								44.9	0.15641
	0.08	0.00538		8652.09	2.27903e-08								45.186	0.1517
	0.06	0.00328		8956.15	1.97816e-08								45.472	0.14718
	0.04	0.00162		9270.88	1.71728e-08								45.758	0.14285
	0.02	0.000569223		9596.68	1.49109e-08								46.044	0.13869
				9933.93	1.295e-08								46.33	0.1347
				10283	1.12493e-08								46.616	0.13087
				10644.4	9.77509e-09								46.902	0.1272
				11018.5	8.49766e-09								47.188	0.12366
				11405.7	7.39087e-09								47.474	0.12026
				11806.5	6.43217e-09								47.76	0.11699
				12221.4	5.60175e-09								48.046	0.11384
				12650.9	4.88241e-09								48.332	0.11081
				13095.5	4.25951e-09								48.618	0.10789
				13555.7	3.72002e-09								48.904	0.10508
				14032.1	3.25287e-09								49.19	0.10237
				14525.2	2.8483e-09								49.476	0.09976
				15035.6	2.4979e-09								49.762	0.09724
				15564	2.19342e-09								50.048	0.09481
				16111	1.9296e-09								50.334	0.09246
				16677.1	1.70096e-09								50.62	0.09019
				17263.2	1.50272e-09								50.906	0.088
				17869.9	1.33081e-09								51.192	0.08589
				18497.8	1.18166e-09								51.478	0.08384
				19147.9	1.05216e-09								51.764	0.08186
				19820.8	9.39944e-10								52.05	0.07995
				20517.3	8.42105e-10								52.336	0.0781
				21238.4	7.55348e-10								52.622	0.07631
				21984.7	6.79756e-10								52.908	0.07457
				22757.3	6.1378e-10								53.194	0.07289
				23557.1	5.56105e-10								53.48	0.07127
				24384.9	5.05598e-10								53.766	0.06969
				25241.9	4.61281e-10								54.052	0.06816
				26128.9	4.2232e-10								54.338	0.06668
				27047.1	3.87988e-10								54.624	0.06524
				27997.6	3.57666e-10								54.91	0.06385
				28981.5	3.30821e-10								55.196	0.06249
				30000	3.06989e-10								55.482	0.06118
													55.768	0.05991
													56.054	0.05867
													56.34	0.05747
													56.626	0.0563
													56.912	0.05516
													57.198	0.05406
													57.484	0.05299
													57.77	0.05194
													58.056	0.05093
													58.342	0.04994
													58.628	0.04898
													58.914	0.04804
													59.2	0.04713
													59.486	0.04625
													59.772	0.04538
													60.058	0.04454
													60.344	0.04372
													60.63	0.04292
													60.916	0.04214
													61.202	0.04138
													61.488	0.04064
													61.774	0.03992
													62.06	0.03922
													62.346	0.03853
													62.632	0.03786
													62.918	0.03721
													63.204	0.03657
													63.49	0.03594
													63.776	0.03533
													64.062	0.03474
													64.348	0.03416
													64.634	0.03359
													64.92	0.03304
													65.206	0.0325
													65.492	0.03197
													65.778	0.03145
													66.064	0.03094
													66.35	0.03045
													66.636	0.02996
													66.922	0.02949
													67.208	0.02903
													67.494	0.02857
													67.78	0.02813
													68.066	0.0277
													68.352	0.02727
													68.638	0.02686
													68.924	0.02645
													69.21	0.02605
													69.496	0.02566
													69.782	0.02528
													70.068	0.02491
													70.354	0.02454
													70.64	0.02418
													70.926	0.02383
													71.212	0.02348
													71.498	0.02314
													71.784	0.02281
													72.07	0.02249
													72.356	0.02217
													72.642	0.02186
													72.928	0.02155
													73.214	0.02125
													73.5	0.02096
													73.786	0.02067
													74.072	0.02038
													74.358	0.02011
													74.644	0.01983
													74.93	0.01956
													75.216	0.0193
													75.502	0.01904
													75.788	0.01879
													76.074	0.01854
													76.36	0.0183
													76.646	0.01806
													76.932	0.01782
													77.218	0.01759
													77.504	0.01736
													77.79	0.01714
													78.076	0.01692
													78.362	0.01671
													78.648	0.01649
													78.934	0.01629
													79.22	0.01608
													79.506	0.01588
													79.792	0.01568
													80.078	0.01549
													80.364	0.0153
													80.65	0.01511
													80.936	0.01493
													81.222	0.01474
													81.508	0.01457
													81.794	0.01439
													82.08	0.01422
													82.366	0.01405
													82.652	0.01388
													82.938	0.01372
													83.224	0.01356
													83.51	0.0134
													83.796	0.01324
													84.082	0.01309
													84.368	0.01293
													84.654	0.01279
													84.94	0.01264
													85.226	0.01249
													85.512	0.01235
													85.798	0.01221
													86.084	0.01207
													86.37	0.01194
													86.656	0.0118
													86.942	0.01167
													87.228	0.01154
													87.514	0.01142
													87.8	0.01129
													88.086	0.01117
													88.372	0.01104
													88.658	0.01092
													88.944	0.01081
													89.23	0.01069
													89.516	0.01057
													89.802	0.01046
													90.088	0.01035
													90.374	0.01024
													90.66	0.01013
													90.946	0.01002
													91.232	0.00992
													91.518	0.00982
													91.804	0.00971
													92.09	0.00961
													92.376	0.00951
													92.662	0.00941
													92.948	0.00932
													93.234	0.00922
													93.52	0.00913
													93.806	0.00904
													94.092	0.00895
													94.378	0.00885
													94.664	0.00877
													94.95	0.00868
													95.236	0.00859
													95.522	0.00851
													95.808	0.00842
													96.094	0.00834
													96.38	0.00826
													96.666	0.00818
													96.952	0.0081
													97.238	0.00802
													97.524	0.00794
													97.81	0.00786
													98.096	0.00779
													98.382	0.00771
													98.668	0.00764
													98.954	0.00757
													99.24	0.0075
													99.526	0.00742
													99.812	0.00735
													100.098	0.00729
													100.384	0.00722
													100.67	0.00715
													100.956	0.00708
													101.242	0.00702
													101.528	0.00695
													101.814	0.00689
													102.1	0.00683
													102.386	0.00676
													102.672	0.0067
													102.958	0.00664
													103.244	0.00658
													103.53	0.00652
													103.816	0.00646
													104.102	0.0064
													104.388	0.00635
													104.674	0.00629
													104.96	0.00624
													105.246	0.00618
													105.532	0.00613
													105.818	0.00607
													106.104	0.00602
													106.39	0.00597
													106.676	0.00591
													106.962	0.00586
													107.248	0.00581
													107.534	0.00576
													107.82	0.00571
													108.106	0.00566
													108.392	0.00561
													108.678	0.00557
													108.964	0.00552
													109.25	0.00547
													109.536	0.00543
													109.822	0.00538
													110.108	0.00534
													110.394	0.00529
													110.68	0.00525
													110.966	0.0052
													111.252	0.00516
													111.538	0.00512
													111.824	0.00507
													112.11	0.00503
													112.396	0.00499
													112.682	0.00495
													112.968	0.00491
													113.254	0.00487
													113.54	0.00483
													113.826	0.00479
													114.112	0.00475
													114.398	0.00472
													114.684	0.00468
													114.97	0.00464
													115.256	0.0046
													115.542	0.00457
													115.828	0.00453
													116.114	0.00449
													116.4	0.00446
													116.686	0.00442
													116.972	0.00439
													117.258	0.00435
													117.544	0.00432
													117.83	0.00429
													118.116	0.00425
													118.402	0.00422
													118.688	0.00419
													118.974	0.00416
													119.26	0.00412
													119.546	0.00409
													119.832	0.00406
													120.118	0.00403
													120.404	0.004
													120.69	0.00397
													120.976	0.00394
													121.262	0.00391
													121.548	0.00388
													121.834	0.00385
													122.12	0.00382
													122.406	0.00379
													122.692	0.00377
													122.978	0.00374
													123.264	0.00371
													123.55	0.00368
													123.836	0.00366
													124.122	0.00363
													124.408	0.0036
													124.694	0.00358
													124.98	0.00355
													125.266	0.00353
													125.552	0.0035
													125.838	0.00347
													126.124	0.00345
													126.41	0.00342
													126.696	0.0034
													126.982	0.00338
													127.268	0.00335
													127.554	0.00333
													127.84	0.0033
													128.126	0.00328
													128.412	0.00326
													128.698	0.00324
													128.984	0.00321
													129.27	0.00319
													129.556	0.00317
													129.842	0.00315
													130.128	0.00312
													130.414	0.0031
													130.7	0.00308
													130.986	0.00306
													131.272	0.00304
													131.558	0.00302
													131.844	0.003
													132.13	0.00298
													132.416	0.00296
													132.702	0.00294
													132.988	0.00292
													133.274	0.0029
													133.56	0.00288
													133.846	0.00286
													134.132	0.00284
													134.418	0.00282
													134.704	0.0028
													134.99	0.00278
													135.276	0.00276
													135.562	0.00274
													135.848	0.00273
													136.134	0.00271
													136.42	0.00269
													136.706	0.00267
													136.992	0.00265
													137.278	0.00264
													137.564	0.00262
													137.85	0.0026
													138.136	0.00259
													138.422	0.00257
													138.708	0.00255
													138.994	0.00254
													139.28	0.00252
													139.566	0.0025
													139.852	0.00249
													140.138	0.00247
													140.424	0.00246
													140.71	0.00244
													140.996	0.00242
													141.282	0.00241
													141.568	0.00239
													141.854	0.00238
													142.14	0.00236
													142.426	0.00235
													142.712	0.00233
													142.998	0.00232
													143.284	0.00231
													143.57	0.00229
													143.856	0.00228
													144.142	0.00226
													144.428	0.00225
													144.714	0.00223
													145	0.00222
													145.286	0.00221
													145.572	0.00219
													145.858	0.00218
													146.144	0.00217
													146.43	0.00215
													146.716	0.00214
													147.002	0.00213
													147.288	0.00211
													147.574	0.0021
													147.86	0.00209
													148.146	0.00208
													148.432	0.00206
													148.718	0.00205
													149.004	0.00204
													149.29	0.00203
													149.576	0.00201
													149.862	0.002
													150.148	0.00199
													150.434	0.00198
													150.72	0.00197
													151.006	0.00196
													151.292	0.00194
													151.578	0.00193
													151.864	0.00192
													152.15	0.00191
													152.436	0.0019
													152.722	0.00189
													153.008	0.00188
													153.294	0.00187
													153.58	0.00185
													153.866	0.00184
													154.152	0.00183
													154.438	0.00182
													154.724	0.00181
													155.01	0.0018
													155.296	0.00179
													155.582	0.00178
													155.868	0.00177
													156.154	0.00176
													156.44	0.00175
													156.726	0.00174
													157.012	0.00173
													157.298	0.00172
													157.584	0.00171
													157.87	0.0017
													158.156	0.00169
													158.442	0.00168
													158.728	0.00167
													159.014	0.00166
													159.3	0.00166
													159.586	0.00165
													159.872	0.00164
													160.158	0.00163
													160.444	0.00162
													160.73	0.00161
													161.016	0.0016
													161.302	0.00159
													161.588	0.00158
													161.874	0.00157
													162.16	0.00157
													162.446	0.00156
													162.732	0.00155
													163.018	0.00154
													163.304	0.00153
													163.59	0.00152
													163.876	0.00152
													164.162	0.00151
													164.448	0.0015
													164.734	0.00149
													165.02	0.00148
													165.306	0.00148
													165.592	0.00147
													165.878	0.00146
													166.164	0.00145
													166.45	0.00144
													166.736	0.00144
													167.022	0.00143
													167.308	0.00142
													167.594	0.00141
													167.88	0.00141
													168.166	0.0014
													168.452	0.00139
													168.738	0.00138
													169.024	0.00138
													169.31	0.00137
													169.596	0.00136
													169.882	0.00136
													170.168	0.00135
													170.454	0.00134
													170.74	0.00133
													171.026	0.00133
													171.312	0.00132
													171.598	0.00131
													171.884	0.00131
													172.17	0.0013
													172.456	0.00129
													172.742	0.00129
													173.028	0.00128
													173.314	0.00127
													173.6	0.00127
													173.886	0.00126
													174.172	0.00125
													174.458	0.00125
													174.744	0.00124
													175.03	0.00124
													175.316	0.00123
													175.602	0.00122
													175.888	0.00122
													176.174	0.00121
													176.46	0.00121
													176.746	0.0012
													177.032	0.00119
													177.318	0.00119
													177.604	0.00118
													177.89	0.00118
													178.176	0.00117
													178.462	0.00116
													178.748	0.00116
													179.034	0.00115
													179.32	0.00115
													179.606	0.00114
													179.892	0.00114
													180.178	0.00113
													180.464	0.00112
													180.75	0.00112
													181.036	0.00111
													181.322	0.00111
													181.608	0.0011
													181.894	0.0011
													182.18	0.00109
													182.466	0.00109
													182.752	0.00108
													183.038	0.00108
													183.324	0.00107
													183.61	0.00107
													183.896	0.00106
													184.182	0.00106
													184.468	0.00105
													184.754	0.00105
													185.04	0.00104
													185.326	0.00104
													185.612	0.00103
													185.898	0.00103
													186.184	0.00102
													186.47	0.00102
													186.756	0.00101
													187.042	0.00101
													187.328	0.001
													187.614	0.000997367
													187.9	0.000992697
													188.186	0.000988057
													188.472	0.000983446
													188.758	0.000978864
													189.044	0.00097431
													189.33	0.000969785
													189.616	0.000965288
													189.902	0.000960819
													190.188	0.000956378
													190.474	0.000951964
													190.76	0.000947577
													191.046	0.000943218
													191.332	0.000938885
													191.618	0.000934579
													191.904	0.000930299
													192.19	0.000926046
													192.476	0.000921819
													192.762	0.000917617
													193.048	0.000913441
													193.334	0.000909291
													193.62	0.000905166
													193.906	0.000901066
													194.192	0.000896991
													194.478	0.000892941
													194.764	0.000888915
													195.05	0.000884913
													195.336	0.000880935
													195.622	0.000876982
													195.908	0.000873052
													196.194	0.000869146
													196.48	0.000865263
													196.766	0.000861403
													197.052	0.000857567
													197.338	0.000853753
													197.624	0.000849962
													197.91	0.000846194
													198.196	0.000842448
													198.482	0.000838724
													198.768	0.000835022
													199.054	0.000831342
													199.34	0.000827684
													199.626	0.000824047
													199.912	0.000820432
													200.198	0.000816838
													200.484	0.000813265
													200.77	0.000809713
													201.056	0.000806182
													201.342	0.000802671
													201.628	0.000799181
													201.914	0.000795711
													202.2	0.000792262
													202.486	0.000788832
													202.772	0.000785422
													203.058	0.000782032
													203.344	0.000778662
													203.63	0.000775311
													203.916	0.000771979
													204.202	0.000768666
													204.488	0.000765373
													204.774	0.000762098
													205.06	0.000758842
													205.346	0.000755605
													205.632	0.000752386
													205.918	0.000749186
													206.204	0.000746004
													206.49	0.00074284
													206.776	0.000739694
													207.062	0.000736565
													207.348	0.000733455
													207.634	0.000730362
													207.92	0.000727286
													208.206	0.000724228
													208.492	0.000721187
													208.778	0.000718163
													209.064	0.000715156
													209.35	0.000712166
													209.636	0.000709193
													209.922	0.000706236
													210.208	0.000703296
													210.494	0.000700372
													210.78	0.000697464
													211.066	0.000694573
													211.352	0.000691697
													211.638	0.000688838
													211.924	0.000685994
													212.21	0.000683166
													212.496	0.000680354
													212.782	0.000677557
													213.068	0.000674776
													213.354	0.000672009
													213.64	0.000669258
													213.926	0.000666522
													214.212	0.000663802
													214.498	0.000661095
													214.784	0.000658404
													215.07	0.000655727
													215.356	0.000653065
													215.642	0.000650418
													215.928	0.000647784
													216.214	0.000645165
													216.5	0.00064256
													216.786	0.00063997
													217.072	0.000637393
													217.358	0.00063483
													217.644	0.000632281
													217.93	0.000629745
													218.216	0.000627223
													218.502	0.000624715
													218.788	0.00062222
													219.074	0.000619739
													219.36	0.00061727
													219.646	0.000614815
													219.932	0.000612373
													220.218	0.000609944
													220.504	0.000607527
													220.79	0.000605124
													221.076	0.000602733
													221.362	0.000600355
													221.648	0.00059799
													221.934	0.000595637
													222.22	0.000593296
													222.506	0.000590967
													222.792	0.000588651
													223.078	0.000586347
													223.364	0.000584055
													223.65	0.000581775
													223.936	0.000579507
													224.222	0.000577251
													224.508	0.000575007
													224.794	0.000572774
													225.08	0.000570552
													225.366	0.000568343
													225.652	0.000566145
													225.938	0.000563958
													226.224	0.000561782
													226.51	0.000559618
													226.796	0.000557464
													227.082	0.000555322
													227.368	0.000553191
													227.654	0.000551071
													227.94	0.000548962
													228.226	0.000546863
													228.512	0.000544775
													228.798	0.000542698
													229.084	0.000540632
													229.37	0.000538576
													229.656	0.00053653
													229.942	0.000534495
													230.228	0.00053247
													230.514	0.000530456
													230.8	0.000528451
													231.086	0.000526457
													231.372	0.000524473
													231.658	0.000522499
													231.944	0.000520535
													232.23	0.00051858
													232.516	0.000516636
													232.802	0.000514701
													233.088	0.000512776
													233.374	0.00051086
													233.66	0.000508954
													233.946	0.000507058
													234.232	0.000505171
													234.518	0.000503293
													234.804	0.000501425
													235.09	0.000499566
													235.376	0.000497716
													235.662	0.000495876
													235.948	0.000494044
													236.234	0.000492222
													236.52	0.000490408
													236.806	0.000488604
													237.092	0.000486808
													237.378	0.000485021
													237.664	0.000483243
													237.95	0.000481474
													238.236	0.000479713
													238.522	0.000477961
													238.808	0.000476218
													239.094	0.000474483
													239.38	0.000472756
													239.666	0.000471038
													239.952	0.000469328
													240.238	0.000467627
													240.524	0.000465933
													240.81	0.000464248
													241.096	0.000462571
													241.382	0.000460903
													241.668	0.000459242
													241.954	0.000457589
													242.24	0.000455944
													242.526	0.000454307
													242.812	0.000452678
													243.098	0.000451057
													243.384	0.000449444
													243.67	0.000447838
													243.956	0.00044624
													244.242	0.000444649
													244.528	0.000443066
													244.814	0.000441491
													245.1	0.000439923
													245.386	0.000438363
													245.672	0.00043681
													245.958	0.000435264
													246.244	0.000433726
													246.53	0.000432194
													246.816	0.000430671
													247.102	0.000429154
													247.388	0.000427644
													247.674	0.000426142
													247.96	0.000424646
													248.246	0.000423158
													248.532	0.000421677
													248.818	0.000420202
													249.104	0.000418735
													249.39	0.000417274
													249.676	0.00041582
													249.962	0.000414373
													250.248	0.000412932
													250.534	0.000411499
													250.82	0.000410072
													251.106	0.000408651
													251.392	0.000407237
													251.678	0.00040583
													251.964	0.000404429
													252.25	0.000403035
													252.536	0.000401647
													252.822	0.000400265
													253.108	0.00039889
													253.394	0.000397521
													253.68	0.000396158
													253.966	0.000394802
													254.252	0.000393452
													254.538	0.000392108
													254.824	0.00039077
													255.11	0.000389438
													255.396	0.000388113
													255.682	0.000386793
													255.968	0.000385479
													256.254	0.000384172
													256.54	0.00038287
													256.826	0.000381574
													257.112	0.000380284
													257.398	0.000379
													257.684	0.000377721
													257.97	0.000376449
													258.256	0.000375182
													258.542	0.000373921
													258.828	0.000372665
													259.114	0.000371415
													259.4	0.000370171
													259.686	0.000368932
													259.972	0.000367699
													260.258	0.000366471
													260.544	0.000365249
													260.83	0.000364032
													261.116	0.000362821
													261.402	0.000361615
													261.688	0.000360414
													261.974	0.000359219
													262.26	0.000358029
													262.546	0.000356844
													262.832	0.000355665
													263.118	0.000354491
													263.404	0.000353322
													263.69	0.000352158
													263.976	0.000350999
													264.262	0.000349845
													264.548	0.000348696
													264.834	0.000347553
													265.12	0.000346414
													265.406	0.000345281
													265.692	0.000344152
													265.978	0.000343028
													266.264	0.00034191
													266.55	0.000340796
													266.836	0.000339686
													267.122	0.000338582
													267.408	0.000337483
													267.694	0.000336388
													267.98	0.000335298
													268.266	0.000334213
													268.552	0.000333132
													268.838	0.000332056
													269.124	0.000330985
													269.41	0.000329919
													269.696	0.000328857
													269.982	0.000327799
													270.268	0.000326746
													270.554	0.000325698
													270.84	0.000324654
													271.126	0.000323614
													271.412	0.000322579
													271.698	0.000321549
													271.984	0.000320523
													272.27	0.000319501
													272.556	0.000318484
													272.842	0.00031747
													273.128	0.000316462
													273.414	0.000315457
													273.7	0.000314457
													273.986	0.000313461
													274.272	0.000312469
													274.558	0.000311481
													274.844	0.000310498
													275.13	0.000309519
													275.416	0.000308543
													275.702	0.000307572
													275.988	0.000306605
													276.274	0.000305643
													276.56	0.000304684
													276.846	0.000303729
													277.132	0.000302778
													277.418	0.000301831
													277.704	0.000300888
													277.99	0.000299949
													278.276	0.000299014
													278.562	0.000298083
													278.848	0.000297156
													279.134	0.000296232
													279.42	0.000295312
													279.706	0.000294397
													279.992	0.000293485
													280.278	0.000292576
													280.564	0.000291672
													280.85	0.000290771
													281.136	0.000289874
													281.422	0.000288981
													281.708	0.000288091
													281.994	0.000287205
													282.28	0.000286323
													282.566	0.000285444
													282.852	0.000284569
													283.138	0.000283697
													283.424	0.000282829
													283.71	0.000281965
													283.996	0.000281104
													284.282	0.000280247
													284.568	0.000279393
													284.854	0.000278542
													285.14	0.000277695
													285.426	0.000276852
													285.712	0.000276012
													285.998	0.000275175
													286.284	0.000274342
													286.57	0.000273512
													286.856	0.000272685
													287.142	0.000271862
													287.428	0.000271042
													287.714	0.000270225
													288	0.000269412
													288	0.0035
													288.25	0.0035
													288.5	0.00349
													288.75	0.00349
													289	0.00349
													289.25	0.00348
													289.5	0.00348
													289.75	0.00348
													290	0.00347
													290.25	0.00347
													290.5	0.00347
													290.75	0.00346
													291	0.00346
													291.25	0.00345
													291.5	0.00345
													291.75	0.00345
													292	0.00344
													292.25	0.00344
													292.5	0.00344
													292.75	0.00343
													293	0.00343
													293.25	0.00343
													293.5	0.00342
													293.75	0.00342
													294	0.00341
													294.25	0.00341
													294.5	0.00341
													294.75	0.0034
													295	0.0034
													295.25	0.00339
													295.5	0.00339
													295.75	0.00339
													296	0.00338
													296.25	0.00338
													296.5	0.00337
													296.75	0.00337
													297	0.00337
													297.25	0.00336
													297.5	0.00336
													297.75	0.00335
													298	0.00335
													298.25	0.00335
													298.5	0.00334
													298.75	0.00334
													299	0.00333
													299.25	0.00333
													299.5	0.00333
													299.75	0.00332
													300	0.00332
													300.25	0.00331
													300.5	0.00331
													300.75	0.0033
													301	0.0033
													301.25	0.0033
													301.5	0.00329
													301.75	0.00329
													302	0.00328
													302.25	0.00328
													302.5	0.00327
													302.75	0.00327
													303	0.00326
													303.25	0.00326
													303.5	0.00326
													303.75	0.00325
													304	0.00325
													304.25	0.00324
													304.5	0.00324
													304.75	0.00323
													305	0.00323
													305.25	0.00322
													305.5	0.00322
													305.75	0.00321
													306	0.00321
													306.25	0.00321
													306.5	0.0032
													306.75	0.0032
													307	0.00319
													307.25	0.00319
													307.5	0.00318
													307.75	0.00318
													308	0.00317
													308.25	0.00317
													308.5	0.00316
													308.75	0.00316
													309	0.00315
													309.25	0.00315
													309.5	0.00314
													309.75	0.00314
													310	0.00313
													310.25	0.00313
													310.5	0.00312
													310.75	0.00312
													311	0.00311
													311.25	0.00311
													311.5	0.00311
													311.75	0.0031
													312	0.0031
													312.25	0.00309
													312.5	0.00309
													312.75	0.00308
													313	0.00308
													313.25	0.00307
													313.5	0.00307
													313.75	0.00306
													314	0.00306
													314.25	0.00305
													314.5	0.00305
													314.75	0.00304
													315	0.00304
													315.25	0.00303
													315.5	0.00303
													315.75	0.00302
													316	0.00302
													316.25	0.00301
													316.5	0.00301
													316.75	0.003
													317	0.003
													317.25	0.00299
													317.5	0.00299
													317.75	0.00298
													318	0.00298
													318.25	0.00297
													318.5	0.00296
													318.75	0.00296
													319	0.00295
													319.25	0.00295
													319.5	0.00294
													319.75	0.00294
													320	0.00293
													320.25	0.00293
													320.5	0.00292
													320.75	0.00292
													321	0.00291
													321.25	0.00291
													321.5	0.0029
													321.75	0.0029
													322	0.00289
													322.25	0.00289
													322.5	0.00288
													322.75	0.00288
													323	0.00287
													323.25	0.00287
													323.5	0.00286
													323.75	0.00286
													324	0.00285
													324.25	0.00285
													324.5	0.00284
													324.75	0.00284
													325	0.00283
													325.25	0.00283
													325.5	0.00282
													325.75	0.00281
													326	0.00281
													326.25	0.0028
													326.5	0.0028
													326.75	0.00279
													327	0.00279
													327.25	0.00278
													327.5	0.00278
													327.75	0.00277
													328	0.00277
													328.25	0.00276
													328.5	0.00276
													328.75	0.00275
													329	0.00275
													329.25	0.00274
													329.5	0.00274
													329.75	0.00273
													330	0.00273
													330.25	0.00272
													330.5	0.00272
													330.75	0.00271
													331	0.0027
													331.25	0.0027
													331.5	0.00269
													331.75	0.00269
													332	0.00268
													332.25	0.00268
													332.5	0.00267
													332.75	0.00267
													333	0.00266
													333.25	0.00266
													333.5	0.00265
													333.75	0.00265
													334	0.00264
													334.25	0.00264
													334.5	0.00263
													334.75	0.00263
													335	0.00262
													335.25	0.00262
													335.5	0.00261
													335.75	0.00261
													336	0.0026
													336.25	0.0026
													336.5	0.00259
													336.75	0.00258
													337	0.00258
													337.25	0.00257
													337.5	0.00257
													337.75	0.00256
													338	0.00256
													338.25	0.00255
													338.5	0.00255
													338.75	0.00254
													339	0.00254
													339.25	0.00253
													339.5	0.00253
													339.75	0.00252
													340	0.00252
													340.25	0.00251
													340.5	0.00251
													340.75	0.0025
													341	0.0025
													341.25	0.00249
													341.5	0.00249
													341.75	0.00248
													342	0.00248
													342.25	0.00247
													342.5	0.00247
													342.75	0.00246
													343	0.00246
													343.25	0.00245
													343.5	0.00245
													343.75	0.00244
													344	0.00244
													344.25	0.00243
													344.5	0.00243
													344.75	0.00242
													345	0.00242
													345.25	0.00241
													345.5	0.00241
													345.75	0.0024
													346	0.00239
													346.25	0.00239
													346.5	0.00238
													346.75	0.00238
													347	0.00237
													347.25	0.00237
													347.5	0.00236
													347.75	0.00236
													348	0.00235
													348.25	0.00235
													348.5	0.00234
													348.75	0.00234
													349	0.00233
													349.25	0.00233
													349.5	0.00232
													349.75	0.00232
													350	0.00231
													350.25	0.00231
													350.5	0.0023
													350.75	0.0023
													351	0.0023
													351.25	0.00229
													351.5	0.00229
													351.75	0.00228
													352	0.00228
													352.25	0.00227
													352.5	0.00227
													352.75	0.00226
													353	0.00226
													353.25	0.00225
													353.5	0.00225
													353.75	0.00224
													354	0.00224
													354.25	0.00223
													354.5	0.00223
													354.75	0.00222
													355	0.00222
													355.25	0.00221
													355.5	0.00221
													355.75	0.0022
													356	0.0022
													356.25	0.00219
													356.5	0.00219
													356.75	0.00218
													357	0.00218
													357.25	0.00217
													357.5	0.00217
													357.75	0.00216
													358	0.00216
													358.25	0.00216
													358.5	0.00215
													358.75	0.00215
													359	0.00214
													359.25	0.00214
													359.5	0.00213
													359.75	0.00213
													360	0.00212
													360.25	0.00212
													360.5	0.00211
													360.75	0.00211
													361	0.0021
													361.25	0.0021
													361.5	0.00209
													361.75	0.00209
													362	0.00209
													362.25	0.00208
													362.5	0.00208
													362.75	0.00207
													363	0.00207
													363.25	0.00206
													363.5	0.00206
													363.75	0.00205
													364	0.00205
													364.25	0.00204
													364.5	0.00204
													364.75	0.00203
													365	0.00203
													365.25	0.00203
													365.5	0.00202
													365.75	0.00202
													366	0.00201
													366.25	0.00201
													366.5	0.002
													366.75	0.002
													367	0.00199
													367.25	0.00199
													367.5	0.00199
													367.75	0.00198
													368	0.00198
													368.25	0.00197
													368.5	0.00197
													368.75	0.00196
													369	0.00196
													369.25	0.00195
													369.5	0.00195
													369.75	0.00195
													370	0.00194
													370.25	0.00194
													370.5	0.00193
													370.75	0.00193
													371	0.00192
													371.25	0.00192
													371.5	0.00192
													371.75	0.00191
													372	0.00191
													372.25	0.0019
													372.5	0.0019
													372.75	0.00189
													373	0.00189
													373.25	0.00189
													373.5	0.00188
													373.75	0.00188
													374	0.00187
													374.25	0.00187
													374.5	0.00187
													374.75	0.00186
													375	0.00186
													375.25	0.00185
													375.5	0.00185
													375.75	0.00184
													376	0.00184
													376.25	0.00184
													376.5	0.00183
													376.75	0.00183
													377	0.00182
													377.25	0.00182
													377.5	0.00182
													377.75	0.00181
													378	0.00181
													378.25	0.0018
													378.5	0.0018
													378.75	0.0018
													379	0.00179
													379.25	0.00179
													379.5	0.00178
													379.75	0.00178
													380	0.00178
													380.25	0.00177
													380.5	0.00177
													380.75	0.00176
													381	0.00176
													381.25	0.00176
													381.5	0.00175
													381.75	0.00175
													382	0.00174
													382.25	0.00174
													382.5	0.00174
													382.75	0.00173
													383	0.00173
													383.25	0.00172
													383.5	0.00172
													383.75	0.00172
													384	0.00171
													384.25	0.00171
													384.5	0.0017
													384.75	0.0017
													385	0.0017
													385.25	0.00169
													385.5	0.00169
													385.75	0.00169
													386	0.00168
													386.25	0.00168
													386.5	0.00167
													386.75	0.00167
													387	0.00167
													387.25	0.00166
													387.5	0.00166
													387.75	0.00166
													388	0.00165
													388.25	0.00165
													388.5	0.00164
													388.75	0.00164
													389	0.00164
													389.25	0.00163
													389.5	0.00163
													389.75	0.00163
													390	0.00162
													390.25	0.00162
													390.5	0.00162
													390.75	0.00161
													391	0.00161
													391.25	0.0016
													391.5	0.0016
													391.75	0.0016
													392	0.00159
													392.25	0.00159
													392.5	0.00159
													392.75	0.00158
													393	0.00158
													393.25	0.00158
													393.5	0.00157
													393.75	0.00157
													394	0.00157
													394.25	0.00156
													394.5	0.00156
													394.75	0.00156
													395	0.00155
													395.25	0.00155
													395.5	0.00154
													395.75	0.00154
													396	0.00154
													396.25	0.00153
													396.5	0.00153
													396.75	0.00153
													397	0.00152
													397.25	0.00152
													397.5	0.00152
													397.75	0.00151
													398	0.00151
													398.25	0.00151
													398.5	0.0015
													398.75	0.0015
													399	0.0015
													399.25	0.00149
													399.5	0.00149
													399.75	0.00149
													400	0.00148
													400.25	0.00148
													400.5	0.00148
													400.75	0.00147
													401	0.00147
													401.25	0.00147
													401.5	0.00146
													401.75	0.00146
													402	0.00146
													402.25	0.00145
													402.5	0.00145
													402.75	0.00145
													403	0.00144
													403.25	0.00144
													403.5	0.00144
													403.75	0.00144
													404	0.00143
													404.25	0.00143
													404.5	0.00143
													404.75	0.00142
													405	0.00142
													405.25	0.00142
													405.5	0.00141
													405.75	0.00141
													406	0.00141
													406.25	0.0014
													406.5	0.0014
													406.75	0.0014
													407	0.00139
													407.25	0.00139
													407.5	0.00139
													407.75	0.00139
													408	0.00138
													408.25	0.00138
													408.5	0.00138
													408.75	0.00137
													409	0.00137
													409.25	0.00137
													409.5	0.00136
													409.75	0.00136
													410	0.00136
													410.25	0.00135
													410.5	0.00135
													410.75	0.00135
													411	0.00135
													411.25	0.00134
													411.5	0.00134
													411.75	0.00134
													412	0.00133
													412.25	0.00133
													412.5	0.00133
													412.75	0.00133
													413	0.00132
													413.25	0.00132
													413.5	0.00132
													413.75	0.00131
													414	0.00131
													414.25	0.00131
													414.5	0.00131
													414.75	0.0013
													415	0.0013
													415.25	0.0013
													415.5	0.00129
													415.75	0.00129
													416	0.00129
													416.25	0.00129
													416.5	0.00128
													416.75	0.00128
													417	0.00128
													417.25	0.00127
													417.5	0.00127
													417.75	0.00127
													418	0.00127
													418.25	0.00126
													418.5	0.00126
													418.75	0.00126
													419	0.00126
													419.25	0.00125
													419.5	0.00125
													419.75	0.00125
													420	0.00124
													420.25	0.00124
													420.5	0.00124
													420.75	0.00124
													421	0.00123
													421.25	0.00123
													421.5	0.00123
													421.75	0.00123
													422	0.00122
													422.25	0.00122
													422.5	0.00122
													422.75	0.00121
													423	0.00121
													423.25	0.00121
													423.5	0.00121
													423.75	0.0012
													424	0.0012
													424.25	0.0012
													424.5	0.0012
													424.75	0.00119
													425	0.00119
													425.25	0.00119
													425.5	0.00119
													425.75	0.00118
													426	0.00118
													426.25	0.00118
													426.5	0.00118
													426.75	0.00117
													427	0.00117
													427.25	0.00117
													427.5	0.00117
													427.75	0.00116
													428	0.00116
													428.25	0.00116
													428.5	0.00116
													428.75	0.00115
													429	0.00115
													429.25	0.00115
													429.5	0.00115
													429.75	0.00114
													430	0.00114
													430.25	0.00114
													430.5	0.00114
													430.75	0.00113
													431	0.00113
													431.25	0.00113
													431.5	0.00113
													431.75	0.00112
													432	0.00112
													432.25	0.00112
													432.5	0.00112
													432.75	0.00112
													433	0.00111
													433.25	0.00111
													433.5	0.00111
													433.75	0.00111
													434	0.0011
													434.25	0.0011
													434.5	0.0011
													434.75	0.0011
													435	0.00109
													435.25	0.00109
													435.5	0.00109
													435.75	0.00109
													436	0.00108
													436.25	0.00108
													436.5	0.00108
													436.75	0.00108
													437	0.00108
													437.25	0.00107
													437.5	0.00107
													437.75	0.00107
													438	0.00107
													438.25	0.00106
													438.5	0.00106
													438.75	0.00106
													439	0.00106
													439.25	0.00106
													439.5	0.00105
													439.75	0.00105
													440	0.00105
													440.25	0.00105
													440.5	0.00104
													440.75	0.00104
													441	0.00104
													441.25	0.00104
													441.5	0.00104
													441.75	0.00103
													442	0.00103
													442.25	0.00103
													442.5	0.00103
													442.75	0.00103
													443	0.00102
													443.25	0.00102
													443.5	0.00102
													443.75	0.00102
													444	0.00101
													444.25	0.00101
													444.5	0.00101
													444.75	0.00101
													445	0.00101
													445.25	0.001
													445.5	0.001
													445.75	0.000999935
													446	0.000997868
													446.25	0.000995808
													446.5	0.000993752
													446.75	0.000991702
													447	0.000989657
													447.25	0.000987617
													447.5	0.000985583
													447.75	0.000983554
													448	0.00098153
													448.25	0.000979511
													448.5	0.000977497
													448.75	0.000975489
													449	0.000973486
													449.25	0.000971488
													449.5	0.000969495
													449.75	0.000967507
													450	0.000965525
													450.25	0.000963547
													450.5	0.000961575
													450.75	0.000959608
													451	0.000957645
													451.25	0.000955688
													451.5	0.000953736
													451.75	0.000951789
													452	0.000949847
													452.25	0.000947909
													452.5	0.000945977
													452.75	0.00094405
													453	0.000942128
													453.25	0.00094021
													453.5	0.000938298
													453.75	0.000936391
													454	0.000934488
													454.25	0.00093259
													454.5	0.000930697
													454.75	0.000928809
													455	0.000926926
													455.25	0.000925048
													455.5	0.000923174
													455.75	0.000921306
													456	0.000919442
													456.25	0.000917583
													456.5	0.000915728
													456.75	0.000913879
													457	0.000912034
													457.25	0.000910194
													457.5	0.000908358
													457.75	0.000906527
													458	0.000904701
													458.25	0.00090288
													458.5	0.000901063
													458.75	0.000899251
													459	0.000897443
													459.25	0.000895641
													459.5	0.000893842
													459.75	0.000892049
													460	0.000890259
													460.25	0.000888475
													460.5	0.000886695
													460.75	0.00088492
													461	0.000883149
													461.25	0.000881382
													461.5	0.00087962
													461.75	0.000877863
													462	0.00087611
													462.25	0.000874361
													462.5	0.000872617
													462.75	0.000870878
													463	0.000869143
													463.25	0.000867412
													463.5	0.000865686
													463.75	0.000863964
													464	0.000862246
													464.25	0.000860533
													464.5	0.000858824
													464.75	0.000857119
													465	0.000855419
													465.25	0.000853723
													465.5	0.000852032
													465.75	0.000850344
													466	0.000848661
													466.25	0.000846983
													466.5	0.000845308
													466.75	0.000843638
													467	0.000841972
													467.25	0.00084031
													467.5	0.000838652
													467.75	0.000836999
													468	0.00083535
													468.25	0.000833705
													468.5	0.000832064
													468.75	0.000830427
													469	0.000828794
													469.25	0.000827166
													469.5	0.000825542
													469.75	0.000823921
													470	0.000822305
													470.25	0.000820693
													470.5	0.000819085
													470.75	0.000817481
													471	0.000815881
													471.25	0.000814285
													471.5	0.000812693
													471.75	0.000811105
													472	0.000809521
													472.25	0.000807941
													472.5	0.000806365
													472.75	0.000804793
													473	0.000803225
													473.25	0.000801661
													473.5	0.000800101
													473.75	0.000798545
													474	0.000796992
													474.25	0.000795444
													474.5	0.000793899
													474.75	0.000792359
													475	0.000790822
													475.25	0.000789289
													475.5	0.00078776
													475.75	0.000786234
													476	0.000784713
													476.25	0.000783195
													476.5	0.000781681
													476.75	0.000780171
													477	0.000778665
													477.25	0.000777162
													477.5	0.000775663
													477.75	0.000774168
													478	0.000772677
													478.25	0.000771189
													478.5	0.000769705
													478.75	0.000768225
													479	0.000766748
													479.25	0.000765275
													479.5	0.000763806
													479.75	0.00076234
													480	0.000760879
													480.25	0.00075942
													480.5	0.000757966
													480.75	0.000756515
													481	0.000755067
													481.25	0.000753623
													481.5	0.000752183
													481.75	0.000750746
													482	0.000749313
													482.25	0.000747884
													482.5	0.000746458
													482.75	0.000745035
													483	0.000743616
													483.25	0.000742201
													483.5	0.000740789
													483.75	0.00073938
													484	0.000737975
													484.25	0.000736574
													484.5	0.000735176
													484.75	0.000733781
													485	0.00073239
													485.25	0.000731002
													485.5	0.000729618
													485.75	0.000728237
													486	0.00072686
													486.25	0.000725486
													486.5	0.000724115
													486.75	0.000722747
													487	0.000721384
													487.25	0.000720023
													487.5	0.000718666
													487.75	0.000717312
													488	0.000715961
													488.25	0.000714614
													488.5	0.00071327
													488.75	0.000711929
													489	0.000710592
													489.25	0.000709258
													489.5	0.000707927
													489.75	0.000706599
													490	0.000705275
													490.25	0.000703954
													490.5	0.000702636
													490.75	0.000701321
													491	0.00070001
													491.25	0.000698702
													491.5	0.000697397
													491.75	0.000696095
													492	0.000694796
													492.25	0.000693501
													492.5	0.000692209
													492.75	0.000690919
													493	0.000689633
													493.25	0.00068835
													493.5	0.000687071
													493.75	0.000685794
													494	0.00068452
													494.25	0.00068325
													494.5	0.000681983
													494.75	0.000680718
													495	0.000679457
													495.25	0.000678199
													495.5	0.000676944
													495.75	0.000675692
													496	0.000674443
													496.25	0.000673197
													496.5	0.000671954
													496.75	0.000670714
													497	0.000669477
													497.25	0.000668243
													497.5	0.000667012
													497.75	0.000665784
													498	0.000664559
													498.25	0.000663337
													498.5	0.000662118
													498.75	0.000660902
													499	0.000659688
													499.25	0.000658478
													499.5	0.000657271
													499.75	0.000656066
													500	0.000654864
													500.25	0.000653666
													500.5	0.00065247
													500.75	0.000651277
													501	0.000650087
													501.25	0.0006489
													501.5	0.000647715
													501.75	0.000646534
													502	0.000645355
													502.25	0.000644179
													502.5	0.000643006
													502.75	0.000641836
													503	0.000640668
													503.25	0.000639504
													503.5	0.000638342
													503.75	0.000637183
													504	0.000636027
													504.25	0.000634873
													504.5	0.000633722
													504.75	0.000632574
													505	0.000631429
													505.25	0.000630286
													505.5	0.000629146
													505.75	0.000628009
													506	0.000626875
													506.25	0.000625743
													506.5	0.000624614
													506.75	0.000623488
													507	0.000622364
													507.25	0.000621243
													507.5	0.000620125
													507.75	0.000619009
													508	0.000617896
													508.25	0.000616786
													508.5	0.000615678
													508.75	0.000614573
													509	0.00061347
													509.25	0.000612371
													509.5	0.000611273
													509.75	0.000610179
													510	0.000609087
													510.25	0.000607997
													510.5	0.00060691
													510.75	0.000605826
													511	0.000604744
													511.25	0.000603665
													511.5	0.000602588
													511.75	0.000601514
													512	0.000600442
													512.25	0.000599373
													512.5	0.000598306
													512.75	0.000597242
													513	0.000596181
													513.25	0.000595122
													513.5	0.000594065
													513.75	0.000593011
													514	0.000591959
													514.25	0.00059091
													514.5	0.000589863
													514.75	0.000588819
													515	0.000587777
													515.25	0.000586738
													515.5	0.000585701
													515.75	0.000584666
													516	0.000583634
													516.25	0.000582605
													516.5	0.000581577
													516.75	0.000580552
													517	0.00057953
													517.25	0.00057851
													517.5	0.000577492
													517.75	0.000576477
													518	0.000575464
													518.25	0.000574453
													518.5	0.000573445
													518.75	0.000572439
													519	0.000571435
													519.25	0.000570434
													519.5	0.000569435
													519.75	0.000568438
													520	0.000567444
													520.25	0.000566452
													520.5	0.000565462
													520.75	0.000564475
													521	0.00056349
													521.25	0.000562507
													521.5	0.000561527
													521.75	0.000560548
													522	0.000559572
													522.25	0.000558599
													522.5	0.000557627
													522.75	0.000556658
													523	0.000555691
													523.25	0.000554726
													523.5	0.000553763
													523.75	0.000552803
													524	0.000551845
													524.25	0.000550889
													524.5	0.000549935
													524.75	0.000548984
													525	0.000548034
													525.25	0.000547087
													525.5	0.000546142
													525.75	0.000545199
													526	0.000544259
													526.25	0.00054332
													526.5	0.000542384
													526.75	0.00054145
													527	0.000540517
													527.25	0.000539588
													527.5	0.00053866
													527.75	0.000537734
													528	0.000536811
													528.25	0.000535889
													528.5	0.00053497
													528.75	0.000534052
													529	0.000533137
													529.25	0.000532224
													529.5	0.000531313
													529.75	0.000530404
													530	0.000529497
													530.25	0.000528593
													530.5	0.00052769
													530.75	0.000526789
													531	0.000525891
													531.25	0.000524994
													531.5	0.0005241
													531.75	0.000523207
													532	0.000522317
													532.25	0.000521428
													532.5	0.000520542
													532.75	0.000519657
													533	0.000518775
													533.25	0.000517894
													533.5	0.000517016
													533.75	0.000516139
													534	0.000515265
													534.25	0.000514392
													534.5	0.000513522
													534.75	0.000512653
													535	0.000511787
													535.25	0.000510922
													535.5	0.000510059
													535.75	0.000509198
													536	0.00050834
													536.25	0.000507483
													536.5	0.000506628
													536.75	0.000505775
													537	0.000504923
[truncated: 1,005 more rows]

## Sheet: Supplementary Fig. 6
Supplementary Figure 6: Energy transferred to the atomic subsystem of GO at 100 fs after ion impact
		Radius	Lattice energy (eV/atom)
		(nm)	Xe, 167 MeV	Bi, 700 MeV
		0.1	2.77088	4.56286
		0.2	2.84239	4.30761
		0.3	2.74455	3.99959
		0.4	2.64084	3.78117
		0.5	2.47078	3.56214
		0.6	2.40237	3.34815
		0.7	2.27479	3.36008
		0.8	2.20504	3.13755
		0.9	2.06193	3.10484
		1	2.03014	2.87572
		1.5	1.80947	2.62716
		2	1.53827	2.2143
		3	1.14969	1.64733
		4	0.71996	1.03148
		5	0.41265	0.58457
		6	0.21862	0.30751
		7	0.11245	0.15607
		8	0.06019	0.08426
		9	0.0357	0.05021
		10	0.02356	0.03323

## Sheet: Supplementary Fig. 15 b
Supplementary Figure15 b: radial distributions of normalized planar atomic densities and normalized local substitution degrees (Csub/Call#)
	Radius (nm)	C6O1.5 C/epoxy = 4 : 1			C6O1.125 C/epoxy = 4 : 0.75			C6O0.75 C/epoxy = 4 : 0.5
		Normalized atomic density (cm-1)		Csub/Call	Normalized atomic density (cm-1)		Csub/Call	Normalized atomic density (cm-1)		Csub/Call
		C	O		C	O		C	O
	0.6	0	0	--	0	0	--	0.04637	0	0
	1.2	0	0	--	0.00744	0	0	0.33234	0.0625	0.09303
	1.8	0.01359	0.01813	0.66694	0.21873	0.09573	0.27248	0.75588	0.33751	0.22088
	2.4	0.18761	0.15538	0.44846	0.67595	0.30772	0.3275	0.97714	0.37501	0.40683
	3	0.81765	0.50356	0.46788	0.90269	0.51856	0.49152	1.00474	0.68752	0.56417
	3.6	1.06008	0.85696	0.64104	0.98002	0.80504	0.59157	1.00966	0.95457	0.83517
	4.2	1.07988	0.9064	0.69706	1.00093	0.96654	0.8153	1.00237	1.02406	0.86842
	4.8	1.01288	1.00913	0.81703	0.97609	0.91745	0.88333	1.0032	1.05002	0.95542
	5.4	1.01226	0.93839	0.94512	0.98467	1.01365	0.93996	1.00384	0.91546	0.91858
	6	1.01772	1.01612	0.94184	1.00084	0.89436	0.88698	1.00068	1.01647	1.00011
	6.6	0.97902	0.97114	1.00702	1.00861	1.04851	1.04394	0.98266	1.00895	0.98438
	7.2	0.97166	1.03645	1.03386	1.02571	1.05099	1.00296	1.01012	1.03535	1.03405
	7.8	0.9999	0.97166	1.00041	0.99633	1.05307	1.04565	0.98774	1.08002	1.03674
	8.4	0.99963	0.9769	0.99537	1.00023	0.92188	0.94014	1.0056	1.0278	1.05221
	9	1.01423	1.0533	1.01812	0.97589	1.09764	1.08035	1.00181	1.00218	0.98974
	9.6	1.00066	1.01751	1.01794	0.99932	0.96506	0.99849	0.9843	0.89518	0.8998
	10.2	1.00451	0.97781	0.97308	0.99557	0.98998	0.97235	1.00685	1.10798	1.05804
	10.8	1.00727	1.0074	1.0139	1.005	0.94366	0.95563	0.99834	0.90538	0.91317
	11.4	0.99199	1.00684	0.98622	1.00316	1.05437	1.03731	1.00266	1.14023	1.11012
	12	0.97595	0.94824	0.99029	1.01924	1.01871	0.98657	0.99345	0.9856	0.9648
	12.6	1.0018	1.03241	1.05004	1.00273	1.00988	1.03508	1.00041	0.96953	0.97241
	13.2	1.01418	1.02655	0.99418	0.99294	1.04639	1.02877	0.99917	0.98549	0.97798
	13.8	1.0008	0.98898	0.98079	0.99444	0.94404	0.96292	1.00217	0.97502	0.97492
	14.4	0.98182	0.96426	0.97881	1.00816	1.00572	0.99368	0.99948	1.02529	1.02677
	15	1.01291	0.98779	0.99767	1.00801	0.99397	0.96171	1.00317	1.04467	1.02276

## Sheet: Supplementary Fig. 16
Supplementary Figure16: Radial distributions of the planar atomic densities of carbon atoms subdivided according to their type
	Radius (nm)	Const. Epoxy/OH = 1.0																					Const. C/OH = 4.0																					Epoxy only, no OH
		Csub/Cunsub = 3.0							Csub/Cunsub = 1.0							Csub/Cunsub = 0.6							C/epoxy = 4:0.5							C/epoxy = 4:0.2							C/epoxy = 4:0							C/epoxy = 4:1
		Atomic density (cm-1)							Atomic density (cm-1)							Atomic density (cm-1)							Atomic density (cm-1)							Atomic density (cm-1)							Atomic density (cm-1)							Atomic density (cm-1)
		Csub	H	O	term-C	sp-C	sp2-C	sp3-C	Csub	H	O	term-C	sp-C	sp2-C	sp3-C	C	H	O	term-C	sp-C	sp2-C	sp3-C	C	H	O	term-C	sp-C	sp2-C	sp3-C	C	H	O	term-C	sp-C	sp2-C	sp3-C	C	H	O	term-C	sp-C	sp2-C	sp3-C	C	O	term-C	sp-C	sp2-C	sp3-C
	0.6	0	0	0	0	0	0	0	0	0	0	0	0	0	0	0.00884	0	0.00884	0	0	0	0	0	0	0	0	0	0	0	0	0	0	0	0	0	0	0.01768	0.00884	0.01768	0	0.01768	0	0	--	--	0	--	0	0
	1.2	0	0	0	0	0	0	0	0	0	0	0	0	0	0	0.00589	0.00295	0.00884	0.00295	0.02653	0.03242	0	0	0	0	0	0	0	0	0	0.00589	0.00589	0.01179	0.01474	0	0	0.00589	0.00295	0.00589	0.00884	0.06189	0.06189	0	0	0	0	0	0	0
	1.8	0	0	0	0	0	0	0	0.00354	0.00354	0.00354	0.00177	0.01592	0.00177	0	0.01061	0.00707	0.01061	0.00177	0.06897	0.15739	0.00177	0	0.00177	0.00531	0.00354	0.00707	0	0	0.02476	0.01061	0.02653	0.01415	0.09019	0.10964	0	0.02476	0.01768	0.02299	0.00354	0.08665	0.28825	0.00354	0.00177	0.00177	0	0.00354	0	0
	2.4	0	0	0	0	0	0	0	0.02526	0.00379	0.02021	0.00253	0.0581	0.096	0	0.03537	0.00253	0.02021	0.00126	0.04168	0.25768	0.00253	0.01516	0.00253	0.01389	0.00253	0.07326	0.03663	0	0.04168	0.01137	0.02653	0	0.05305	0.25894	0	0.02147	0.00379	0.01516	0.00126	0.01642	0.34357	0.00126	0.01642	0.01516	0.00126	0.02526	0.03032	0
	3	0.00295	0.00295	0.00393	0	0.00196	0.000982438	0	0.05895	0.01572	0.04814	0.000982438	0.06484	0.21515	0.000982438	0.06975	0.01474	0.05305	0.000982438	0.03144	0.27508	0.000982438	0.056	0.02161	0.05109	0.00688	0.11691	0.21221	0	0.03537	0.01179	0.03242	0.000982438	0.01375	0.34189	0	0.01277	0.00393	0.00688	0.000982438	0.000982438	0.36645	0	0.07467	0.04912	0.00491	0.08056	0.15817	0.000982438
	3.6	0.03778	0.01206	0.03939	0.000803813	0.05225	0.03376	0	0.1061	0.01286	0.07717	0.00241	0.04501	0.2323	0	0.09244	0.01688	0.06511	0.000803813	0.01608	0.27008	0	0.10369	0.01768	0.08119	0	0.04501	0.26365	0.000803813	0.05305	0.00884	0.03778	0	0.00402	0.32153	0	0.01768	0.00161	0.01286	0	0	0.3577	0	0.13263	0.0836	0.00402	0.05305	0.22266	0.00161
	4.2	0.15235	0.03197	0.11018	0.000680149	0.07754	0.16324	0.000680149	0.11971	0.01972	0.08162	0.000680149	0.01632	0.23601	0.000680149	0.08842	0.00816	0.05645	0	0.00544	0.29655	0	0.11154	0.0204	0.08502	0	0.00748	0.27546	0	0.04761	0.00748	0.03333	0	0	0.33327	0	0.02108	0.00612	0.01632	0	0.0034	0.3564	0	0.14691	0.08842	0.00136	0.02653	0.24689	0
	4.8	0.18627	0.04067	0.1456	0.000589463	0.04421	0.16328	0.00236	0.14678	0.01945	0.10139	0	0.00531	0.24757	0	0.10787	0.02004	0.07191	0	0.00118	0.27999	0	0.12143	0.02712	0.08547	0	0.00118	0.27823	0	0.06484	0.01474	0.04244	0	0.00118	0.3242	0	0.03419	0.02063	0.03301	0	0.00118	0.34719	0.000589463	0.16151	0.09844	0.000589463	0.00472	0.22753	0.00118
	5.4	0.21325	0.04473	0.16384	0.000520114	0.02028	0.16904	0.00208	0.15655	0.02705	0.10298	0	0.0026	0.25174	0.000520114	0.12847	0.02341	0.08686	0	0	0.26006	0	0.14199	0.03901	0.10714	0	0	0.2611	0.00104	0.09362	0.03381	0.0801		0.00156	0.2923		0.05097	0.03797	0.05201		0	0.33287	0	0.18672	0.09154	0	0.00208	0.20649	0
	6	0.23222	0.04607	0.16241	0	0.00605	0.14985	0.00233	0.16707	0.0363	0.11262	0	0.000465365	0.2271	0	0.11541	0.02653	0.08004		0	0.26712	0.000465365	0.14659	0.05212	0.12006	0.000465365	0.000930731	0.24618	0	0.09493	0.04607	0.08423		0	0.29504		0.06282	0.07446	0.07725		0	0.32017	0	0.18708	0.09912	0	0.00186	0.20755	0.000930731
	6.6	0.25347	0.05431	0.17263	0.000421045	0.00589	0.14021	0.00253	0.17263	0.03705	0.112		0.00126	0.22652	0.00084209	0.12421	0.03242	0.08631		0.00084209	0.26778	0.000421045	0.15116	0.06189	0.11831	0	0.000421045	0.24631	0.000421045	0.09684	0.06442	0.09221		0	0.2901		0.06653	0.07326	0.08		0	0.31915	0	0.19242	0.09474	0	0	0.18989	0
	7.2	0.25142	0.05382	0.16569		0.00423	0.14301	0.00115	0.16261	0.04152	0.11264		0	0.2322	0.000384432	0.14109	0.0296	0.08842		0.000768864	0.24604	0.000768864	0.14532	0.07189	0.12802	0	0	0.24065	0.00192	0.11149	0.08496	0.10956		0	0.27871		0.07343	0.08381	0.09226			0.30793		0.19606	0.10111	0	0	0.18337	0
	7.8	0.2688	0.05906	0.18321		0.00212	0.13723	0.000353678	0.17259	0.05517	0.12556		0	0.21963	0.000707355	0.13228	0.03466	0.087		0	0.25606	0.000353678	0.17507	0.07569	0.13829	0	0	0.22989	0.000707355	0.11282	0.087	0.1107			0.27941		0.07958	0.08736	0.08913			0.30487		0.19523	0.09479	0	0.000353678	0.19452	0.000353678
	8.4	0.28458	0.07172	0.18765		0	0.12542	0.00164	0.17225	0.04912	0.1228		0	0.21745	0	0.13263	0.04879	0.09726		0	0.25838	0	0.17029	0.08547	0.13951	0	0.000327479	0.23153	0.00131	0.11462	0.09955	0.11953			0.2741		0.08121	0.09726	0.09628			0.30128		0.1942	0.0953	0	0	0.19616	0
	9	0.26922	0.06921	0.1808		0.000914684	0.12867	0.00274	0.16434	0.05183	0.11616			0.22562	0.000304895	0.11921	0.03994	0.08507		0	0.26251	0	0.17379	0.08598	0.14117	0	0	0.22227	0.00122	0.12348	0.08994	0.1119			0.26983		0.0811	0.08629	0.0875			0.30154		0.20154	0.10275	0	0	0.19452	0
	9.6	0.26982	0.07302	0.1834		0.000285224	0.12807	0.00143	0.18483	0.0579	0.13263			0.21221	0.000285224	0.13548	0.04592	0.09584			0.25128	0	0.17684	0.09213	0.14803	0	0	0.22362	0.00228	0.12921	0.09783	0.1178			0.2644		0.08642	0.10125	0.10011			0.30063		0.1988	0.09926	0	0	0.19167	0.000285224
	10.2	0.26285	0.07261	0.17737		0.000535875	0.12647	0.000535875	0.17925	0.06136	0.1262			0.21194	0.000267938	0.1329	0.04341	0.09512			0.25159	0.000267938	0.18247	0.09029	0.15165	0	0	0.2173	0.00161	0.1262	0.08735	0.11521			0.26847		0.08976	0.10316	0.10316			0.29661		0.19077	0.09539	0	0	0.20149	0
	10.8	0.26955	0.07427	0.17886			0.12455	0.00202	0.17911	0.06644	0.13389			0.21044	0.000505254	0.1392	0.04573	0.09903			0.24985	0.000252627	0.18442	0.08968	0.14501	0		0.21499	0.000505254	0.12783	0.09751	0.11596			0.26147		0.08564	0.09196	0.09246			0.29709		0.19932	0.09827	0.000505254	0	0.19351	0
	11.4	0.26621	0.08029	0.18257			0.12713	0.000238971	0.16895	0.0552	0.11853			0.22607	0	0.13048	0.05066	0.09368			0.25546	0.000238971	0.17086	0.08579	0.13813	0		0.22846	0	0.12594	0.09726	0.11566			0.26669		0.08292	0.08938	0.09153			0.29895		0.19094	0.09822	0	0	0.19643	0
	12	0.27387	0.07754	0.18523			0.11268	0.000226716	0.17072	0.0662	0.13082			0.21765	0	0.13852	0.04534	0.09545			0.24871	0.000226716	0.18341	0.10134	0.15439	0		0.21493	0.000226716	0.12832	0.09227	0.11563			0.25959		0.08638	0.09726	0.0925			0.29791		0.18863	0.0925	0.000226716	0	0.19226	0
	12.6	0.27604	0.08669	0.18913			0.11408	0	0.18331	0.06836	0.13328			0.21005	0.000215657	0.1378	0.04874	0.09726			0.24499	0	0.18719	0.09705	0.15118	0		0.21695	0	0.13004	0.09273	0.11624			0.26396		0.09187	0.10028	0.10222			0.29178		0.20531	0.10071	0	--	0.1859	0
	13.2	0.2667	0.08575	0.18794			0.12461	0.000205627	0.17787	0.06498	0.13201			0.2118	0	0.13325	0.04627	0.09808			0.25292	0	0.1789	0.09212	0.14394	0		0.22249	0	0.12769	0.09644	0.11556			0.26135		0.08616	0.09582	0.09767			0.29836		0.19678	0.10014	--	--	0.19925	0
	13.8	0.27037	0.0837	0.18293			0.11946	0	0.1792	0.05934	0.1289			0.21633	0	0.13027	0.04676	0.09137			0.25936	0	0.17939	0.09314	0.14461	0		0.21928	0	0.12673	0.09785	0.11553			0.26644		0.0839	0.09471	0.09412			0.29945		0.19158	0.09648	--	--	0.19904	0.000196488
	14.4	0.27109	0.09463	0.19339			0.12021	0	0.17947	0.06001	0.12793			0.21258	0.000188126	0.13639	0.04872	0.09764			0.25284	0.000188126	0.18869	0.09839	0.15144	0.000188126		0.21202	0.000376253	0.12473	0.09801	0.11645			0.26827		0.08579	0.09689	0.095			0.29686		0.18756	0.09406	0	--	0.19584	0
	15	0.21852	0.07182	0.15374			0.10105	0	0.14219	0.04746	0.0987			0.18009		0.11513	0.03916	0.08228			0.22339	0	0.13497	0.07398	0.11134			0.16258	0	0.11116	0.08643	0.10195			0.2187		0.07759	0.08138	0.08481			0.2732		0.19723	0.09636	0.000180448	--	0.19795	0.000180448
[truncated: 12 more columns]

## Sheet: Supplementary Fig. 18
Supplementary Figure18: Distributions of unsubstituted carbon atoms for relaxed GO supercells and after the passage of a single 167 MeV Xe ion
	C atom type	Const. Epoxy/OH = 1.0						Const. C/OH = 4.0						Epoxy only, no -OH
		Csub/Cunsub = 3.0		Csub/Cunsub = 1.0		Csub/Cunsub = 0.6		C/epoxy = 4:0.5		C/epoxy = 4:0.2		C/epoxy = 4:0		C/epoxy = 4:1		C/epoxy = 4:0.75		C/epoxy = 4:0.5
		Content (%)		Content (%)		Content (%)		Content (%)		Content (%)		Content (%)		Content (%)		Content (%)		Content (%)
		Relaxed	Irradiated	Relaxed	Irradiated	Relaxed	Irradiated	Relaxed	Irradiated	Relaxed	Irradiated	Relaxed	Irradiated	Relaxed	Irradiated	Relaxed	Irradiated	Relaxed	Irradiated
	sp-term	0	0.04949	0	0.04399	0	0.02322	0	0.0721	0	0.05846	0	0.02728	0	0.1087	0	0.07246	0	0.02818
	sp	0	3.41483	0	1.20416	0	0.68274	0	1.40869	0	0.54861	0	0.36245	0	1.36473	0	1.03382	0	0.48712
	sp2	99.9505	101.069	99.9835	99.945	99.9907	100.576	99.9556	101.619	100	102.509	100	101.964	99.994	98.7138	100	98.9324	100	99.5974
	sp3	0.04949	0.55429	0.0165	0.08248	0.00929	0.06502	0.04437	0.22184	0	0	0	0.01559	0.00604	0.06643	0	0.02899	0	0.02013

## Sheet: Supplementary Fig. 19b
Supplementary Figure19 b: Nanopore profiles obtained with HOLE code employing AMBER van der Waals radii.
	singla layer GO
		Distance along pore (nm)	-0.775	-0.7625	-0.75	-0.7375	-0.725	-0.7125	-0.7	-0.6875	-0.675	-0.6625	-0.65	-0.6375	-0.625	-0.6125	-0.6	-0.5875	-0.575	-0.5625	-0.55	-0.5375	-0.525	-0.5125	-0.5	-0.4875	-0.475	-0.4625	-0.45	-0.4375	-0.425	-0.4125	-0.4	-0.3875	-0.375	-0.3625	-0.35	-0.3375	-0.325	-0.3125	-0.3	-0.2875	-0.275	-0.2625	-0.25	-0.2375	-0.225	-0.2125	-0.2
		Pore radius (nm)	1.25734	1.25068	1.24412	1.23756	1.23105	1.22469	1.21842	1.21241	1.20646	1.20058	1.1948	1.18818	1.1815	1.17454	1.16769	1.16096	1.15433	1.14768	1.14111	1.13496	1.1288	1.12276	1.11675	1.11088	1.10513	1.09949	1.09397	1.0888	1.08376	1.07862	1.07358	1.06891	1.06431	1.0598	1.05537	1.05117	1.04712	1.04324	1.0394	1.03577	1.03219	1.02889	1.02573	1.02281	1.01996	1.01725	1.01471
	three layer GO
		Distance along pore (nm)	-1.7325	-1.72	-1.7075	-1.695	-1.6825	-1.67	-1.6575	-1.645	-1.6325	-1.62	-1.6075	-1.595	-1.5825	-1.57	-1.5575	-1.545	-1.5325	-1.52	-1.5075	-1.495	-1.4825	-1.47	-1.4575	-1.445	-1.4325	-1.42	-1.4075	-1.395	-1.3825	-1.37	-1.3575	-1.345	-1.3325	-1.32	-1.3075	-1.295	-1.2825	-1.27	-1.2575	-1.245	-1.2325	-1.22	-1.2075	-1.195	-1.1825	-1.17	-1.1575
		Pore radius (nm)	1.25176	1.24481	1.23794	1.23099	1.22411	1.21745	1.21085	1.20428	1.19776	1.19141	1.18513	1.1789	1.17268	1.1667	1.16074	1.15486	1.14901	1.14316	1.13735	1.13065	1.12404	1.11753	1.11103	1.10462	1.09823	1.09159	1.08487	1.07839	1.07191	1.06555	1.05923	1.05303	1.04688	1.04088	1.0349	1.02907	1.02334	1.01791	1.01235	1.00698	1.00171	0.99659	0.99155	0.98658	0.98173	0.97491	0.96821
	four layer GO
		Distance along pore (nm)	-2.075	-2.0625	-2.05	-2.0375	-2.025	-2.0125	-2	-1.9875	-1.975	-1.9625	-1.95	-1.9375	-1.925	-1.9125	-1.9	-1.8875	-1.875	-1.8625	-1.85	-1.8375	-1.825	-1.8125	-1.8	-1.7875	-1.775	-1.7625	-1.75	-1.7375	-1.725	-1.7125	-1.7	-1.6875	-1.675	-1.6625	-1.65	-1.6375	-1.625	-1.6125	-1.6	-1.5875	-1.575	-1.5625	-1.55	-1.5375	-1.525	-1.5125	-1.5
		Pore radius (nm)	1.2454	1.23769	1.22997	1.22269	1.21525	1.20804	1.2007	1.19367	1.18661	1.17966	1.17271	1.1659	1.15918	1.15261	1.14602	1.1396	1.13321	1.12701	1.12081	1.11467	1.10863	1.10296	1.09718	1.09157	1.08603	1.08061	1.07529	1.07002	1.06478	1.05965	1.05461	1.04948	1.04447	1.0399	1.03533	1.03079	1.02636	1.02203	1.0178	1.01389	1.0101	1.00635	1.00266	0.99926	0.99583	0.99262	0.98949
	five layer GO
		Distance along pore (nm)	-2.0375	-2.025	-2.0125	-2	-1.9875	-1.975	-1.9625	-1.95	-1.9375	-1.925	-1.9125	-1.9	-1.8875	-1.875	-1.8625	-1.85	-1.8375	-1.825	-1.8125	-1.8	-1.7875	-1.775	-1.7625	-1.75	-1.7375	-1.725	-1.7125	-1.7	-1.6875	-1.675	-1.6625	-1.65	-1.6375	-1.625	-1.6125	-1.6	-1.5875	-1.575	-1.5625	-1.55	-1.5375	-1.525	-1.5125	-1.5	-1.4875	-1.475	-1.4625
		Pore radius (nm)	1.24855	1.23995	1.23092	1.22201	1.21388	1.20588	1.19818	1.19065	1.18294	1.17523	1.16765	1.16021	1.15315	1.14623	1.13929	1.1325	1.12597	1.11959	1.11325	1.10708	1.1011	1.09529	1.08973	1.08433	1.07902	1.07387	1.06886	1.06403	1.05946	1.05506	1.05089	1.04689	1.04306	1.03941	1.03595	1.03269	1.02961	1.02672	1.02407	1.02154	1.01912	1.01693	1.01518	1.0136	1.01155	1.00952	1.00788
[truncated: 307 more columns]

## Sheet: Supplementary Fig. 19c
Supplementary Figure19 c: min-max ranges of the nanopore radii for GO structures consisting of different numbers of layers
	Number of layers	Pore size (nm)
		min	mean	max
	1	1.9917
	3	1.5156	1.5623	1.6488
	4	1.7603	1.8711	2.087
	5	1.7995	1.8846	2.013

## Sheet: Supplementary Fig. 21c
Supplementary Figure 21 c: radial distributions of normalized planar atomic densities and normalized local Csub/Call ratios
	Radius (nm)	no SEE correction				with SEE correction
		Normalized atomic density (cm-1)			Csub/Call	Normalized atomic density (cm-1)			Csub/Call
		C	H	O		C	H	O
	0.6	0	0	0	--	0.66423	0.55512	0.27729	0.23134
	1.2	0	0	0	--	0.90779	0.25906	0.53609	0.4937
	1.8	0	0	0	--	0.92993	0.37748	0.67658	0.66922
	2.4	0.09173	0.04758	0.02377	0.29914	0.97105	0.42824	0.80809	0.70079
	3	0.28291	0.11102	0.13556	0.31683	0.96683	0.48111	0.70246	0.71961
	3.6	0.80916	0.27251	0.41845	0.41865	0.96817	0.47438	0.84194	0.81881
	4.2	1.03552	0.36723	0.70388	0.59927	1.0253	0.64907	0.92144	0.8531
	4.8	1.05244	0.4589	0.80228	0.70082	1.02144	0.71796	0.93907	0.90261
	5.4	0.98984	0.43757	0.77314	0.75336	1.01849	0.71186	0.93298	0.94738
	6	1.04879	0.51422	0.84645	0.83667	1.00567	0.87067	0.94569	0.95899
	6.6	1.00795	0.60799	0.85298	0.84755	1.00689	1.03094	1.02728	0.95199
	7.2	1.01272	0.68546	0.9066	0.87246	1.02138	0.94612	0.94277	0.93047
	7.8	0.99546	0.72832	0.92059	0.89993	0.99812	0.92372	0.99379	0.96835
	8.4	1.01439	0.8553	0.93661	0.9145	0.99307	0.93343	0.93866	0.95849
	9	0.99482	0.8882	0.97146	0.9494	1.00246	1.05665	1.0097	0.97124
	9.6	1.00278	0.95624	1.02327	1.00468	0.99135	0.93117	1.0036	1.04501
	10.2	1.01782	0.91511	0.99151	0.98245	1.00373	0.96558	1.01671	1.00088
	10.8	0.99129	1.05315	1.01249	0.98986	0.99951	1.06266	1.02041	1.00258
	11.4	0.98857	0.96921	0.99673	1.02925	0.98857	1.03823	1.02671	1.0429
	12	1.00487	1.01061	1.05511	1.03023	0.99749	1.02199	1.02951	1.03489
	12.6	1.00229	0.93423	0.9563	0.98062	0.99473	0.93965	0.98335	0.98148
	13.2	1.00768	1.01988	1.02402	1.01069	1.00922	1.00955	1.0021	1.01534
	13.8	0.98848	0.96715	0.98467	0.97935	0.99094	1.00415	0.98467	0.97175
	14.4	0.98693	0.97324	0.97227	0.99878	0.99871	0.97087	1.00767	1.01646
	15	0.99816	1.03321	0.98012	0.95351	0.99725	1.01055	0.97786	0.96067
